# Supplementary material for: BioModTool: from biomass composition data to structured biomass objective functions for genome-scale metabolic models
Source: Bioinform Adv. 2025 Feb 21;5(1):vbaf036. doi: 10.1093/bioadv/vbaf036 (PMC11891441; doi:10.1093/bioadv/vbaf036)
Supplement: vbaf036_Supplementary_Data [file vbaf036_supplementary_data.zip]

Archive with 8 entries (8 files):
- Supp_File_S2_data_template_2_level_BOF.xlsx
- Supp_File_S5_Biomass_composition_A_acidocaldarius_Beck2018.xlsx.xlsx
- 20240617_Supp_Text_2_Application_Examples.docx
- Supp_File_S3_data_template_3_level_BOF.xlsx
- Supp_File_S6_Biomass_composition_iRC1080_Chang2011_onelevelBOF.xlsx
- 20250113_Supp_Text_1_Installation_and_Usage.docx
- Supp_File_S4_Biomass_composition_iML1515_beck2018.xlsx.xlsx
- Supp_File_S1_data_template_1_level_BOF.xlsx
