# Supplementary material for: BioModTool: from biomass composition data to structured biomass objective functions for genome-scale metabolic models
Source: Bioinform Adv. 2025 Feb 21;5(1):vbaf036. doi: 10.1093/bioadv/vbaf036 (PMC11891441; doi:10.1093/bioadv/vbaf036)
Supplement: vbaf036_Supplementary_Data [file vbaf036_supplementary_data.zip › Supp_File_S5_Biomass_composition_A_acidocaldarius_Beck2018.xlsx.xlsx]

## Sheet: Read_Me
BioModTool
BioModTool (Biomass Modeling Tool) is a python package to generate and add biomass objective functions (BOFs) to genome scale metabolic models. This template Excel file must be edited and filled by the user using biomass composition data. Excel file is divided into sheets, each sheet corresponding to a pseudo-reaction to be created (e.g., BIOMASS, DNA, LIPIDS, PC etc.). Each sheet contains two di…
Instructions:
/!\ Only colored cells must be modified
Step 1. Determine the structure of the BOF and create one sheet per pseudo-reaction to be added in the BOF. One template is available for each level.They should be duplicated and renamed to fit choosen BOF structure.
Step 2. Fill each sheet with appropriate data.
Structure of the sheet must not be modified (white cells are frozen by default).
User must only fill:
	• Pseudo-metabolite IDs (blue cells)
	• Metabolite IDs (green cells), ID must be metabolite ID in model to be modified.
	• Additional informations such as full name metabolite or data Comments/Sources can be indicated (grey cells)
	• Biomass composition unit for table 1 must be chosen in D12 drop-down list between "g per …" and "mol per …" (red cells)
	• Coefficients in appropriate unit.

## Sheet: BIOMASS
BIOMASS (level 1) - Instructions
Please fill the sheet according to the following instructions:
1 - Fill metabolite IDS	Table1 : Pseudo-metabolite ID (also used for pseudo-reaction ID). /!\ Add a sheet for each pseudo metabolite. (Sheet name = pseudo-metabolite ID)					Table2: Metabolite ID (for energy and cofacor requirements etc. in Table 2). /!\ Must correspond to a metabolite of choosen model.
	Additional informations can be added. Names will be added to pseudo-metabolites and pseudo-reactions (optionnal). Comments/Source cells are not taken into account by BioModTool.
2 - Indicate data unit	Table 1: Choose appropriate unit (in D12 cell).	Possible units:	g per …	for example g/gDCW, g/cells, mass% …		Table 2: Unit can not be changed (mmol/gDW)
			mol per …	for example mol/gDCW, mol/cells, mol% …
3 - Fill coefficients	Table 1: coefficient value for each pseudo-metabolite (macromolecule/polymer). /!\ Coefficient >= 0					Table 2: coefficient value for each metabolite. /!\ Coefficient < 0 if the metabolite is consumed and >0 if metabolite is produced by the reaction.
BIOMASS (level 1) - Data read by BioModTool
Table 1: Basic level metabolites coefficient >= 0 Coefficients will be converted and normalized by BioModTool. /!\ If no formula in GEM enter you data in mmol/gDW.							Table 2: Intermediate and advanced levels metabolites (optionnal) if consumed: coeff < 0, if produced coeff >0 /!\ Coefficients will be directly used in pseudo-reaction (no conversion).
Metabolite name	Metabolite ID in model	Coefficient	Unit	Comments/Source			Metabolite name	Constant metabolite ID in model	Constant metabolite Coefficient	Constant metabolite Unit	Comments/Source
DNA	DNA	0.0348579	mol per …	Beck et al., 2018, Alicyclo_Biomass			Maintenance	energy_maintenance	55.8	mmol/gDCW	Beck et al., 2018, Alicyclo_Biomass
RNA	RNA	0.791211	mol per …	Beck et al., 2018, Alicyclo_Biomass						mmol/gDCW
PROTEINS	PROTEINS	5.46497	mol per …	Beck et al., 2018, Alicyclo_Biomass						mmol/gDCW
LIPIDS	LIPIDS	0.0667429	mol per …	Beck et al., 2018, Alicyclo_Biomass						mmol/gDCW
POLYSACCHARIDES	POLYSACCHARIDES	0.586477	mol per …	Beck et al., 2018, Alicyclo_Biomass						mmol/gDCW
			mol per …							mmol/gDCW
			mol per …							mmol/gDCW
			mol per …							mmol/gDCW
			mol per …							mmol/gDCW
			mol per …							mmol/gDCW
			mol per …							mmol/gDCW
			mol per …							mmol/gDCW
			mol per …							mmol/gDCW
			mol per …							mmol/gDCW
			mol per …							mmol/gDCW
			mol per …							mmol/gDCW
			mol per …							mmol/gDCW
			mol per …							mmol/gDCW
			mol per …							mmol/gDCW
			mol per …							mmol/gDCW
			mol per …							mmol/gDCW
			mol per …
			mol per …
			mol per …
			mol per …
			mol per …
			mol per …
			mol per …
			mol per …
			mol per …
			mol per …
			mol per …
			mol per …
			mol per …
			mol per …
			mol per …
			mol per …
			mol per …
			mol per …
			mol per …
			mol per …
			mol per …
			mol per …
			mol per …
			mol per …
			mol per …
			mol per …
			mol per …
			mol per …

## Sheet: POLYSACCHARIDES
POLYSACCHARIDES (level 2) - Instructions
Please fill the sheet according to the following instructions:
1 - Fill metabolite IDS	Tables 1 & 2: Metabolite IDs. /!\ Must correspond to a metabolite of choosen model.
	Additional informations can be added. Names will be added to pseudo-metabolites and pseudo-reactions (optionnal). Comments/Source cells are not taken into account by BioModTool.
2 - Indicate data unit	Table 1: Choose appropriate unit (in D12 cell).	Possible units:	g per …	for example g/gDCW, g/cells, mass% …		Table 2: Unit can not be changed (mol/mol macromolecule)
			mol per …	for example mol/gDCW, mol/cells, mol% …
3 - Fill coefficients	Table 1: coefficient value for each pseudo-metabolite (macromolecule/polymer). /!\ Coefficient >= 0					Table 2: coefficient value for each metabolite. /!\ Coefficient < 0 if the metabolite is consumed and >0 if metabolite is produced by the reaction.
POLYSACCHARIDES (level 2) - Data read by BioModTool
Table 1: Basic level metabolites coefficient >= 0 Coefficients will be converted and normalized by BioModTool.							Table 2: Intermediate and advanced levels metabolites (optionnal) if consumed: coeff < 0, if produced coeff >0 /!\ Coefficients will be directly used in pseudo-reaction (no conversion).
Metabolite name	Metabolite ID in model	Coefficient	Unit	Comments/Source			Metabolite name	Constant metabolite ID in model	Constant metabolite Coefficient	Constant metabolite Unit	Comments/Source
A-D-glucose-1-phosphate	A_D_glucose_1_phosphate	10	mol per …	Beck et al., 2018, Alicyclo_Biomass			ATP	ATP	-1	mol/molPOLYSACCHARIDES	Beck et al., 2018, Alicyclo_Biomass
			mol per …				ADP	ADP	1	mol/molPOLYSACCHARIDES	Beck et al., 2018, Alicyclo_Biomass
			mol per …				diphosphate	diphosphate	1	mol/molPOLYSACCHARIDES	Beck et al., 2018, Alicyclo_Biomass
			mol per …							mol/molPOLYSACCHARIDES
			mol per …							mol/molPOLYSACCHARIDES
			mol per …							mol/molPOLYSACCHARIDES
			mol per …							mol/molPOLYSACCHARIDES
			mol per …							mol/molPOLYSACCHARIDES
			mol per …							mol/molPOLYSACCHARIDES
			mol per …							mol/molPOLYSACCHARIDES
			mol per …							mol/molPOLYSACCHARIDES
			mol per …							mol/molPOLYSACCHARIDES
			mol per …							mol/molPOLYSACCHARIDES
			mol per …							mol/molPOLYSACCHARIDES
			mol per …							mol/molPOLYSACCHARIDES
			mol per …							mol/molPOLYSACCHARIDES
			mol per …							mol/molPOLYSACCHARIDES
			mol per …							mol/molPOLYSACCHARIDES
			mol per …							mol/molPOLYSACCHARIDES
			mol per …							mol/molPOLYSACCHARIDES
			mol per …							mol/molPOLYSACCHARIDES
			mol per …
			mol per …
			mol per …
			mol per …
			mol per …
			mol per …
			mol per …
			mol per …
			mol per …
			mol per …
			mol per …
			mol per …
			mol per …
			mol per …
			mol per …
			mol per …
			mol per …
			mol per …
			mol per …
			mol per …
			mol per …
			mol per …
			mol per …
			mol per …
			mol per …
			mol per …
			mol per …
			mol per …

## Sheet: DNA
DNA (level 2) - Instructions
Please fill the sheet according to the following instructions:
1 - Fill metabolite IDS	Tables 1 & 2: Metabolite IDs. /!\ Must correspond to a metabolite of choosen model.
	Additional informations can be added. Names will be added to pseudo-metabolites and pseudo-reactions (optionnal). Comments/Source cells are not taken into account by BioModTool.
2 - Indicate data unit	Table 1: Choose appropriate unit (in D12 cell).	Possible units:	g per …	for example g/gDCW, g/cells, mass% …		Table 2: Unit can not be changed (mol/mol macromolecule)
			mol per …	for example mol/gDCW, mol/cells, mol% …
3 - Fill coefficients	Table 1: coefficient value for each pseudo-metabolite (macromolecule/polymer). /!\ Coefficient >= 0					Table 2: coefficient value for each metabolite. /!\ Coefficient < 0 if the metabolite is consumed and >0 if metabolite is produced by the reaction.
DNA (level 2) - Data read by BioModTool
Table 1: Basic level metabolites coefficient >= 0 Coefficients will be converted and normalized by BioModTool.							Table 2: Intermediate and advanced levels metabolites (optionnal) if consumed: coeff < 0, if produced coeff >0 /!\ Coefficients will be directly used in pseudo-reaction (no conversion).
Metabolite name	Metabolite ID in model	Coefficient	Unit	Comments/Source			Metabolite name	Constant metabolite ID in model	Constant metabolite Coefficient	Constant metabolite Unit	Comments/Source
dATP	dATP	19.05	mol per …	Beck et al., 2018, Alicyclo_Biomass			Diphosphate	diphosphate	1	mol/molDNA	Beck et al., 2018, Alicyclo_Biomass
dCTP	dCTP	30.95	mol per …	Beck et al., 2018, Alicyclo_Biomass						mol/molDNA
dGTP	dGTP	30.95	mol per …	Beck et al., 2018, Alicyclo_Biomass						mol/molDNA
dTTP	dTTP	19.05	mol per …	Beck et al., 2018, Alicyclo_Biomass						mol/molDNA
			mol per …							mol/molDNA
			mol per …							mol/molDNA
			mol per …							mol/molDNA
			mol per …							mol/molDNA
			mol per …							mol/molDNA
			mol per …							mol/molDNA
			mol per …							mol/molDNA
			mol per …							mol/molDNA
			mol per …							mol/molDNA
			mol per …							mol/molDNA
			mol per …							mol/molDNA
			mol per …							mol/molDNA
			mol per …							mol/molDNA
			mol per …							mol/molDNA
			mol per …							mol/molDNA
			mol per …							mol/molDNA
			mol per …							mol/molDNA
			mol per …
			mol per …
			mol per …
			mol per …
			mol per …
			mol per …
			mol per …
			mol per …
			mol per …
			mol per …
			mol per …
			mol per …
			mol per …
			mol per …
			mol per …
			mol per …
			mol per …
			mol per …
			mol per …
			mol per …
			mol per …
			mol per …
			mol per …
			mol per …
			mol per …
			mol per …
			mol per …
			mol per …

## Sheet: RNA
RNA (level 2) - Instructions
Please fill the sheet according to the following instructions:
1 - Fill metabolite IDS	Tables 1 & 2: Metabolite IDs. /!\ Must correspond to a metabolite of choosen model.
	Additional informations can be added. Names will be added to pseudo-metabolites and pseudo-reactions (optionnal). Comments/Source cells are not taken into account by BioModTool.
2 - Indicate data unit	Table 1: Choose appropriate unit (in D12 cell).	Possible units:	g per …	for example g/gDCW, g/cells, mass% …		Table 2: Unit can not be changed (mol/mol macromolecule)
			mol per …	for example mol/gDCW, mol/cells, mol% …
3 - Fill coefficients	Table 1: coefficient value for each pseudo-metabolite (macromolecule/polymer). /!\ Coefficient >= 0					Table 2: coefficient value for each metabolite. /!\ Coefficient < 0 if the metabolite is consumed and >0 if metabolite is produced by the reaction.
RNA (level 2) - Data read by BioModTool
Table 1: Basic level metabolites coefficient >= 0 Coefficients will be converted and normalized by BioModTool.							Table 2: Intermediate and advanced levels metabolites (optionnal) if consumed: coeff < 0, if produced coeff >0 /!\ Coefficients will be directly used in pseudo-reaction (no conversion).
Metabolite name	Metabolite ID in model	Coefficient	Unit	Comments/Source			Metabolite name	Constant metabolite ID in model	Constant metabolite Coefficient	Constant metabolite Unit	Comments/Source
ATP	ATP	1.5774	mol per …	Beck et al., 2018, Alicyclo_Biomass			Diphosphate	diphosphate	1	mol/molRNA	Beck et al., 2018, Alicyclo_Biomass
CTP	CTP	3.59375	mol per …	Beck et al., 2018, Alicyclo_Biomass						mol/molRNA
GTP	GTP	2.42587	mol per …	Beck et al., 2018, Alicyclo_Biomass						mol/molRNA
UTP	UTP	2.40298	mol per …	Beck et al., 2018, Alicyclo_Biomass						mol/molRNA
			mol per …							mol/molRNA
			mol per …							mol/molRNA
			mol per …							mol/molRNA
			mol per …							mol/molRNA
			mol per …							mol/molRNA
			mol per …							mol/molRNA
			mol per …							mol/molRNA
			mol per …							mol/molRNA
			mol per …							mol/molRNA
			mol per …							mol/molRNA
			mol per …							mol/molRNA
			mol per …							mol/molRNA
			mol per …							mol/molRNA
			mol per …							mol/molRNA
			mol per …							mol/molRNA
			mol per …							mol/molRNA
			mol per …							mol/molRNA
			mol per …
			mol per …
			mol per …
			mol per …
			mol per …
			mol per …
			mol per …
			mol per …
			mol per …
			mol per …
			mol per …
			mol per …
			mol per …
			mol per …
			mol per …
			mol per …
			mol per …
			mol per …
			mol per …
			mol per …
			mol per …
			mol per …
			mol per …
			mol per …
			mol per …
			mol per …
			mol per …
			mol per …

## Sheet: PROTEINS
PROTEINS (level 2) - Instructions
Please fill the sheet according to the following instructions:
1 - Fill metabolite IDS	Tables 1 & 2: Metabolite IDs. /!\ Must correspond to a metabolite of choosen model.
	Additional informations can be added. Names will be added to pseudo-metabolites and pseudo-reactions (optionnal). Comments/Source cells are not taken into account by BioModTool.
2 - Indicate data unit	Table 1: Choose appropriate unit (in D12 cell).	Possible units:	g per …	for example g/gDCW, g/cells, mass% …		Table 2: Unit can not be changed (mol/mol macromolecule)
			mol per …	for example mol/gDCW, mol/cells, mol% …
3 - Fill coefficients	Table 1: coefficient value for each pseudo-metabolite (macromolecule/polymer). /!\ Coefficient >= 0					Table 2: coefficient value for each metabolite. /!\ Coefficient < 0 if the metabolite is consumed and >0 if metabolite is produced by the reaction.
PROTEINS (level 2) - Data read by BioModTool
Table 1: Basic level metabolites coefficient >= 0 Coefficients will be converted and normalized by BioModTool.							Table 2: Intermediate and advanced levels metabolites (optionnal) if consumed: coeff < 0, if produced coeff >0 /!\ Coefficients will be directly used in pseudo-reaction (no conversion).
Metabolite name	Metabolite ID in model	Coefficient	Unit	Comments/Source			Metabolite name	Constant metabolite ID in model	Constant metabolite Coefficient	Constant metabolite Unit	Comments/Source
L_alanine	L_alanine	11.8	mol per …	Beck et al., 2018, Alicyclo_Biomass			ATP	ATP	-1	mol/molPROTEINS	Beck et al., 2018, Alicyclo_Biomass
L_cysteine	L_cysteine	0.9	mol per …	Beck et al., 2018, Alicyclo_Biomass			GTP	GTP	-1.98	mol/molPROTEINS	Beck et al., 2018, Alicyclo_Biomass
L_aspartate	L_aspartate	6.5	mol per …	Beck et al., 2018, Alicyclo_Biomass			H2O	H2O	-1.978	mol/molPROTEINS	Beck et al., 2018, Alicyclo_Biomass
L_glutamate	L_glutamate	7.345	mol per …	Beck et al., 2018, Alicyclo_Biomass			AMP	AMP	1	mol/molPROTEINS	Beck et al., 2018, Alicyclo_Biomass
L_phenylalanine	L_phenylalanine	2.8	mol per …	Beck et al., 2018, Alicyclo_Biomass			diphosphate	diphosphate	1	mol/molPROTEINS	Beck et al., 2018, Alicyclo_Biomass
glycine	glycine	9.6	mol per …	Beck et al., 2018, Alicyclo_Biomass			GDP	GDP	1.98	mol/molPROTEINS	Beck et al., 2018, Alicyclo_Biomass
L_histidine	L_histidine	1.7	mol per …	Beck et al., 2018, Alicyclo_Biomass			phosphate	phosphate	1.98	mol/molPROTEINS	Beck et al., 2018, Alicyclo_Biomass
L_isoleucine	L_isoleucine	3.9	mol per …	Beck et al., 2018, Alicyclo_Biomass			H+	H_	2.98	mol/molPROTEINS	Beck et al., 2018, Alicyclo_Biomass
L_lysine	L_lysine	3.8	mol per …	Beck et al., 2018, Alicyclo_Biomass						mol/molPROTEINS
L_leucine	L_leucine	7.3	mol per …	Beck et al., 2018, Alicyclo_Biomass						mol/molPROTEINS
L_methionine	L_methionine	2.6	mol per …	Beck et al., 2018, Alicyclo_Biomass						mol/molPROTEINS
L_asparagine	L_asparagine	3	mol per …	Beck et al., 2018, Alicyclo_Biomass						mol/molPROTEINS
L_proline	L_proline	4.8	mol per …	Beck et al., 2018, Alicyclo_Biomass						mol/molPROTEINS
L_glutamine	L_glutamine	3.955	mol per …	Beck et al., 2018, Alicyclo_Biomass						mol/molPROTEINS
L_arginine	L_arginine	5.6	mol per …	Beck et al., 2018, Alicyclo_Biomass						mol/molPROTEINS
L_serine	L_serine	5.6	mol per …	Beck et al., 2018, Alicyclo_Biomass						mol/molPROTEINS
L_threonine	L_threonine	6.2	mol per …	Beck et al., 2018, Alicyclo_Biomass						mol/molPROTEINS
L_valine	L_valine	8.1	mol per …	Beck et al., 2018, Alicyclo_Biomass						mol/molPROTEINS
L_tryptophan	L_tryptophan	1.6	mol per …	Beck et al., 2018, Alicyclo_Biomass						mol/molPROTEINS
L_tyrosine	L_tyrosine	3	mol per …	Beck et al., 2018, Alicyclo_Biomass						mol/molPROTEINS
			mol per …							mol/molPROTEINS
			mol per …
			mol per …
			mol per …
			mol per …
			mol per …
			mol per …
			mol per …
			mol per …
			mol per …
			mol per …
			mol per …
			mol per …
			mol per …
			mol per …
			mol per …
			mol per …
			mol per …
			mol per …
			mol per …
			mol per …
			mol per …
			mol per …
			mol per …
			mol per …
			mol per …
			mol per …
			mol per …
			mol per …

## Sheet: LIPIDS
LIPIDS (level 2) - Instructions
Please fill the sheet according to the following instructions:
1 - Fill metabolite IDS	Tables 1 & 2: Metabolite IDs. /!\ Must correspond to a metabolite of choosen model.
	Additional informations can be added. Names will be added to pseudo-metabolites and pseudo-reactions (optionnal). Comments/Source cells are not taken into account by BioModTool.
2 - Indicate data unit	Table 1: Choose appropriate unit (in D12 cell).	Possible units:	g per …	for example g/gDCW, g/cells, mass% …		Table 2: Unit can not be changed (mol/mol macromolecule)
			mol per …	for example mol/gDCW, mol/cells, mol% …
3 - Fill coefficients	Table 1: coefficient value for each pseudo-metabolite (macromolecule/polymer). /!\ Coefficient >= 0					Table 2: coefficient value for each metabolite. /!\ Coefficient < 0 if the metabolite is consumed and >0 if metabolite is produced by the reaction.
LIPIDS (level 2) - Data read by BioModTool
Table 1: Basic level metabolites coefficient >= 0 Coefficients will be converted and normalized by BioModTool.							Table 2: Intermediate and advanced levels metabolites (optionnal) if consumed: coeff < 0, if produced coeff >0 /!\ Coefficients will be directly used in pseudo-reaction (no conversion).
Metabolite name	Metabolite ID in model	Coefficient	Unit	Comments/Source			Metabolite name	Constant metabolite ID in model	Constant metabolite Coefficient	Constant metabolite Unit	Comments/Source
glycerol-3-phosphate	glycerol_3_phosphate	1	mol per …	Beck et al., 2018, Alicyclo_Biomass			H+	H_	-2	mol/molLIPIDS	Beck et al., 2018, Alicyclo_Biomass
			mol per …				L-serine	L_serine	-1	mol/molLIPIDS	Beck et al., 2018, Alicyclo_Biomass
			mol per …				H2O	H2O	3	mol/molLIPIDS	Beck et al., 2018, Alicyclo_Biomass
			mol per …				cyclohexanylundecanoate	cyclohexanylundecanoate	-1.24029	mol/molLIPIDS	Beck et al., 2018, Alicyclo_Biomass
			mol per …				cyclohexanyltridecanoate	cyclohexanyltridecanoate	-0.759709	mol/molLIPIDS	Beck et al., 2018, Alicyclo_Biomass
			mol per …							mol/molLIPIDS
			mol per …							mol/molLIPIDS
			mol per …							mol/molLIPIDS
			mol per …							mol/molLIPIDS
			mol per …							mol/molLIPIDS
			mol per …							mol/molLIPIDS
			mol per …							mol/molLIPIDS
			mol per …							mol/molLIPIDS
			mol per …							mol/molLIPIDS
			mol per …							mol/molLIPIDS
			mol per …							mol/molLIPIDS
			mol per …							mol/molLIPIDS
			mol per …							mol/molLIPIDS
			mol per …							mol/molLIPIDS
			mol per …							mol/molLIPIDS
			mol per …							mol/molLIPIDS
			mol per …
			mol per …
			mol per …
			mol per …
			mol per …
			mol per …
			mol per …
			mol per …
			mol per …
			mol per …
			mol per …
			mol per …
			mol per …
			mol per …
			mol per …
			mol per …
			mol per …
			mol per …
			mol per …
			mol per …
			mol per …
			mol per …
			mol per …
			mol per …
			mol per …
			mol per …
			mol per …
			mol per …
