# Supplementary material for: BioModTool: from biomass composition data to structured biomass objective functions for genome-scale metabolic models
Source: Bioinform Adv. 2025 Feb 21;5(1):vbaf036. doi: 10.1093/bioadv/vbaf036 (PMC11891441; doi:10.1093/bioadv/vbaf036)
Supplement: vbaf036_Supplementary_Data [file vbaf036_supplementary_data.zip › Supp_File_S3_data_template_3_level_BOF.xlsx]

## Sheet: Read_Me
BioModTool
BioModTool (Biomass Modeling Tool) is a python package to generate and add biomass objective functions (BOFs) to genome scale metabolic models. This template Excel file must be edited and filled by the user using biomass composition data. Excel file is divided into sheets, each sheet corresponding to a pseudo-reaction to be created (e.g., BIOMASS, DNA, LIPIDS, PC etc.). Each sheet contains two di…
Instructions:
/!\ Only colored cells must be modified
Step 1. Determine the structure of the BOF and create one sheet per pseudo-reaction to be added in the BOF. One template is available for each level.They should be duplicated and renamed to fit choosen BOF structure.
Step 2. Fill each sheet with appropriate data.
Structure of the sheet must not be modified (white cells are frozen by default).
User must only fill:
	• Pseudo-metabolite IDs (blue cells)
	• Metabolite IDs (green cells), ID must be metabolite ID in model to be modified.
	• Additional informations such as full name metabolite or data Comments/Sources can be indicated (grey cells)
	• Biomass composition unit for table 1 must be chosen in D12 drop-down list between "g per …" and "mol per …" (red cells)
	• Coefficients in appropriate unit.

## Sheet: BIOMASS
BIOMASS (level 1) - Instructions
Please fill the sheet according to the following instructions:
1 - Fill metabolite IDS	Table1 : Pseudo-metabolite ID (also used for pseudo-reaction ID). /!\ Add a sheet for each pseudo metabolite. (Sheet name = pseudo-metabolite ID)					Table2: Metabolite ID (for energy and cofacor requirements etc. in Table 2). /!\ Must correspond to a metabolite of choosen model.
	Additional informations can be added. Names will be added to pseudo-metabolites and pseudo-reactions (optionnal). Comments/Source cells are not taken into account by BioModTool.
2 - Indicate data unit	Table 1: Choose appropriate unit (in D12 cell).	Possible units:	g per …	for example g/gDCW, g/cells, mass% …		Table 2: Unit can not be changed (mmol/gDW)
			mol per …	for example mol/gDCW, mol/cells, mol% …
3 - Fill coefficients	Table 1: coefficient value for each pseudo-metabolite (macromolecule/polymer). /!\ Coefficient >= 0					Table 2: coefficient value for each metabolite. /!\ Coefficient < 0 if the metabolite is consumed and >0 if metabolite is produced by the reaction.
BIOMASS (level 1) - Data read by BioModTool
Table 1: Basic level metabolites coefficient >= 0 Coefficients will be converted and normalized by BioModTool. /!\ If no formula in GEM enter you data in mmol/gDW.							Table 2: Intermediate and advanced levels metabolites (optionnal) if consumed: coeff < 0, if produced coeff >0 /!\ Coefficients will be directly used in pseudo-reaction (no conversion).
Metabolite name	Metabolite ID in model	Coefficient	Unit	Comments/Source			Metabolite name	Constant metabolite ID in model	Constant metabolite Coefficient	Constant metabolite Unit	Comments/Source
			g per …							mmol/gDCW
			g per …							mmol/gDCW
			g per …							mmol/gDCW
			g per …							mmol/gDCW
			g per …							mmol/gDCW
			g per …							mmol/gDCW
			g per …							mmol/gDCW
			g per …							mmol/gDCW
			g per …							mmol/gDCW
			g per …							mmol/gDCW
			g per …							mmol/gDCW
			g per …							mmol/gDCW
			g per …							mmol/gDCW
			g per …							mmol/gDCW
			g per …							mmol/gDCW
			g per …							mmol/gDCW
			g per …							mmol/gDCW
			g per …							mmol/gDCW
			g per …							mmol/gDCW
			g per …							mmol/gDCW
			g per …							mmol/gDCW
			g per …
			g per …
			g per …
			g per …
			g per …
			g per …
			g per …
			g per …
			g per …
			g per …
			g per …
			g per …
			g per …
			g per …
			g per …
			g per …
			g per …
			g per …
			g per …
			g per …
			g per …
			g per …
			g per …
			g per …
			g per …
			g per …
			g per …
			g per …

## Sheet: new_pool_level_2
New_pool_id (level 2) - Instructions
Please fill the sheet according to the following instructions:
1 - Fill metabolite IDS	Tables 1 & 2: Metabolite IDs. /!\ Must correspond to a metabolite of choosen model.
	Additional informations can be added. Names will be added to pseudo-metabolites and pseudo-reactions (optionnal). Comments/Source cells are not taken into account by BioModTool.
2 - Indicate data unit	Table 1: Choose appropriate unit (in D12 cell).	Possible units:	g per …	for example g/gDCW, g/cells, mass% …		Table 2: Unit can not be changed (mol/mol macromolecule)
			mol per …	for example mol/gDCW, mol/cells, mol% …
3 - Fill coefficients	Table 1: coefficient value for each pseudo-metabolite (macromolecule/polymer). /!\ Coefficient >= 0					Table 2: coefficient value for each metabolite. /!\ Coefficient < 0 if the metabolite is consumed and >0 if metabolite is produced by the reaction.
New_pool_id (level 2) - Data read by BioModTool
Table 1: Basic level metabolites coefficient >= 0 Coefficients will be converted and normalized by BioModTool.							Table 2: Intermediate and advanced levels metabolites (optionnal) if consumed: coeff < 0, if produced coeff >0 /!\ Coefficients will be directly used in pseudo-reaction (no conversion).
Metabolite name	Metabolite ID in model	Coefficient	Unit	Comments/Source			Metabolite name	Constant metabolite ID in model	Constant metabolite Coefficient	Constant metabolite Unit	Comments/Source
			mol per …							mol/mol macromolecule
			mol per …							mol/mol macromolecule
			mol per …							mol/mol macromolecule
			mol per …							mol/mol macromolecule
			mol per …							mol/mol macromolecule
			mol per …							mol/mol macromolecule
			mol per …							mol/mol macromolecule
			mol per …							mol/mol macromolecule
			mol per …							mol/mol macromolecule
			mol per …							mol/mol macromolecule
			mol per …							mol/mol macromolecule
			mol per …							mol/mol macromolecule
			mol per …							mol/mol macromolecule
			mol per …							mol/mol macromolecule
			mol per …							mol/mol macromolecule
			mol per …							mol/mol macromolecule
			mol per …							mol/mol macromolecule
			mol per …							mol/mol macromolecule
			mol per …							mol/mol macromolecule
			mol per …							mol/mol macromolecule
			mol per …							mol/mol macromolecule
			mol per …
			mol per …
			mol per …
			mol per …
			mol per …
			mol per …
			mol per …
			mol per …
			mol per …
			mol per …
			mol per …
			mol per …
			mol per …
			mol per …
			mol per …
			mol per …
			mol per …
			mol per …
			mol per …
			mol per …
			mol per …
			mol per …
			mol per …
			mol per …
			mol per …
			mol per …
			mol per …
			mol per …

## Sheet: new_pool_level_2_lipids
LIPIDS (level 2 lipids) - Instructions
Please fill the sheet according to the following instructions:
1 - Fill metabolite IDS	Table1 : Pseudo-metabolite ID (also used for pseudo-reaction ID). /!\ Add a sheet for each pseudo metabolite. (Sheet name = pseudo-metabolite ID)					Table2: Metabolite ID (for energy and cofacor requirements etc. in Table 2). /!\ Must correspond to a metabolite of choosen model.
	Additional informations can be added. Names will be added to pseudo-metabolites and pseudo-reactions (optionnal). Comments/Source cells are not taken into account by BioModTool.
2 - Indicate data unit	Table 1: Choose appropriate unit (in D12 cell).	Possible units:	g per …	for example g/gDCW, g/cells, mass% …		Table 2: Unit can not be changed (mol/mol lipids).
			mol per …	for example mol/gDCW, mol/cells, mol% …
3 - Fill coefficients	Table 1: coefficient value for each pseudo-metabolite (macromolecule/polymer). /!\ Coefficient >= 0					Table 2: coefficient value for each metabolite. /!\ Coefficient < 0 if the metabolite is consumed and >0 if metabolite is produced by the reaction.
LIPIDS (level 2 lipids) - Data read by BioModTool
Table 1: Basic level metabolites coefficient >= 0 Coefficients will be converted and normalized by BioModTool.							Table 2: Intermediate and advanced levels metabolites (optionnal) if consumed: coeff < 0, if produced coeff >0 /!\ Coefficients will be directly used in pseudo-reaction (no conversion).
Metabolite name	Metabolite ID in model	Coefficient	Unit	Comments/Source			Metabolite name	Constant metabolite ID in model	Constant metabolite Coefficient	Constant metabolite Unit	Comments/Source
			g per …							mol/mol lipids
			g per …							mol/mol lipids
			g per …							mol/mol lipids
			g per …							mol/mol lipids
			g per …							mol/mol lipids
			g per …							mol/mol lipids
			g per …							mol/mol lipids
			g per …							mol/mol lipids
			g per …							mol/mol lipids
			g per …							mol/mol lipids
			g per …							mol/mol lipids
			g per …							mol/mol lipids
			g per …							mol/mol lipids
			g per …							mol/mol lipids
			g per …							mol/mol lipids
			g per …							mol/mol lipids
			g per …							mol/mol lipids
			g per …							mol/mol lipids
			g per …							mol/mol lipids
			g per …							mol/mol lipids
			g per …							mol/mol lipids
			g per …
			g per …
			g per …
			g per …
			g per …
			g per …
			g per …
			g per …
			g per …
			g per …
			g per …
			g per …
			g per …
			g per …
			g per …
			g per …
			g per …
			g per …
			g per …
			g per …
			g per …
			g per …
			g per …
			g per …
			g per …
			g per …
			g per …
			g per …

## Sheet: new_pool_level_3
New_lipid_class_id (level 3) - Instructions
Please fill the sheet according to the following instructions:
1 - Fill metabolite IDS	Tables 1 & 2: Metabolite IDs. /!\ Must correspond to a metabolite of choosen model.
	Additional informations can be added. Names will be added to pseudo-metabolites and pseudo-reactions (optionnal). Comments/Source cells are not taken into account by BioModTool.
2 - Indicate data unit	Table 1: Choose appropriate unit (in D12 cell).	Possible units:	g per …	for example g/gDCW, g/cells, mass% …		Table 2: Unit can not be changed (mol/mol class).
			mol per …	for example mol/gDCW, mol/cells, mol% …
3 - Fill coefficients	Table 1: coefficient value for each pseudo-metabolite (macromolecule/polymer). /!\ Coefficient >= 0					Table 2: coefficient value for each metabolite. /!\ Coefficient < 0 if the metabolite is consumed and >0 if metabolite is produced by the reaction.
New_lipid_class_id (level 3) - Data read by BioModTool
Table 1: Basic level metabolites coefficient >= 0 Coefficients will be converted and normalized by BioModTool.							Table 2: Intermediate and advanced levels metabolites (optionnal) if consumed: coeff < 0, if produced coeff >0 /!\ Coefficients will be directly used in pseudo-reaction (no conversion).
Metabolite name	Metabolite ID in model	Coefficient	Unit	Comments/Source			Metabolite name	Constant metabolite ID in model	Constant metabolite Coefficient	Constant metabolite Unit	Comments/Source
			g per …							mol/mol class
			g per …							mol/mol class
			g per …							mol/mol class
			g per …							mol/mol class
			g per …							mol/mol class
			g per …							mol/mol class
			g per …							mol/mol class
			g per …							mol/mol class
			g per …							mol/mol class
			g per …							mol/mol class
			g per …							mol/mol class
			g per …							mol/mol class
			g per …							mol/mol class
			g per …							mol/mol class
			g per …							mol/mol class
			g per …							mol/mol class
			g per …							mol/mol class
			g per …							mol/mol class
			g per …							mol/mol class
			g per …							mol/mol class
			g per …							mol/mol class
			g per …
			g per …
			g per …
			g per …
			g per …
			g per …
			g per …
			g per …
			g per …
			g per …
			g per …
			g per …
			g per …
			g per …
			g per …
			g per …
			g per …
			g per …
			g per …
			g per …
			g per …
			g per …
			g per …
			g per …
			g per …
			g per …
			g per …
			g per …
