# Supplementary material for: BioModTool: from biomass composition data to structured biomass objective functions for genome-scale metabolic models
Source: Bioinform Adv. 2025 Feb 21;5(1):vbaf036. doi: 10.1093/bioadv/vbaf036 (PMC11891441; doi:10.1093/bioadv/vbaf036)
Supplement: vbaf036_Supplementary_Data [file vbaf036_supplementary_data.zip › Supp_File_S6_Biomass_composition_iRC1080_Chang2011_onelevelBOF.xlsx]

## Sheet: Read_Me
BioModTool
REF ARTICLE
BioModTool (Biomass Modeling Tool), a python package to generate and add biomass objective functions (BOFs) to genome scale metabolic models. This template Excel file must be edited and filled by the user using biomass composition data. Excel file is a template for a single level BOF. All composition data must be indicated in BIOMASS sheet. Data will be used to create a single pseudo-reaction BOF…
Instructions:
/!\ Only colored cells must be modified
Step 1. Determine the structure of the BOF and create one sheet per pseudo-reaction to be added in the BOF. One template is available for each level.They should be duplicated and renamed to fit choosen BOF structure.
Step 2. Fill each sheet with appropriate data.
Structure of the sheet must not be modified (white cells are frozen by default).
User must only fill:
	• Metabolite IDs (green cells), ID must be metabolite ID in model to be modified.
	• Additional informations such as full name metabolite or data Comments/Sources can be indicated (grey cells)
	• Biomass composition unit for tablea 1 must be chosen in D12 drop-down list between "g per …" and "mol per …" (red cells)
	• Coefficients in appropriate unit.

## Sheet: BIOMASS
BIOMASS (level 1) - Instructions
Please fill the sheet according to the following instructions:
1 - Fill metabolite IDS	Tables 1 & 2: Metabolite IDs. /!\ Must correspond to a metabolite of choosen model.
	Additional informations can be added. Names will be added to pseudo-metabolites and pseudo-reactions (optionnal). Comments/Source cells are not taken into account by BioModTool.
2 - Indicate data unit	Table 1: Choose appropriate unit (in D12 cell).	Possible units:	g per …	for example g/gDCW, g/cells, mass% …		Table 2: Unit can not be changed (mmol/gDW)
			mol per …	for example mol/gDCW, mol/cells, mol% …
3 - Fill coefficients	Table 1: coefficient value for each pseudo-metabolite (macromolecule/polymer). /!\ Coefficient >= 0					Table 2: coefficient value for each metabolite. /!\ Coefficient < 0 if the metabolite is consumed and >0 if metabolite is produced by the reaction.
BIOMASS (level 1) - Data read by BioModTool
Table 1: Basic level metabolites coefficient >= 0 Coefficients will be converted and normalized by BioModTool. /!\ If no formula in GEM enter you data in mmol/gDW.							Table 2: Intermediate and advanced levels metabolites (optionnal) if consumed: coeff < 0, if produced coeff >0 /!\ Coefficients will be directly used in pseudo-reaction (no conversion).
Metabolite name	Metabolite ID in model	Coefficient	Unit	Comments/Source			Metabolite name	Constant metabolite ID in model	Constant metabolite Coefficient	Constant metabolite Unit	Comments/Source
Alanine	ala_DASH_L_c	0.273747	mol per …	Chang et al. 2011				atp_c	-29.89	mmol/gDCW	Chang et al. 2011
Arginine	arg_DASH_L_c	0.150197	mol per …	Chang et al. 2011				adp_c	29.89	mmol/gDCW	Chang et al. 2011
Asparagine	asn_DASH_L_c	0.067831	mol per …	Chang et al. 2011				h_c	29.89	mmol/gDCW	Chang et al. 2011
Aspartate	asp_DASH_L_c	0.067831	mol per …	Chang et al. 2011				pi_c	29.89	mmol/gDCW	Chang et al. 2011
Cysteine	cys_DASH_L_c	0.00242254	mol per …	Chang et al. 2011						mmol/gDCW
Glutamine	gln_DASH_L_c	0.081155	mol per …	Chang et al. 2011						mmol/gDCW
Glutamate	glu_DASH_L_c	0.081155	mol per …	Chang et al. 2011						mmol/gDCW
Glycine	gly_c	0.102958	mol per …	Chang et al. 2011						mmol/gDCW
Histidine	his_DASH_L_c	0.00121127	mol per …	Chang et al. 2011						mmol/gDCW
Isoleucine	ile_DASH_L_c	0.0327043	mol per …	Chang et al. 2011						mmol/gDCW
Leucine	leu_DASH_L_c	0.0823663	mol per …	Chang et al. 2011						mmol/gDCW
Lysine	lys_DASH_L_c	0.018169	mol per …	Chang et al. 2011						mmol/gDCW
Methionine	met_DASH_L_c	0.00242254	mol per …	Chang et al. 2011						mmol/gDCW
Phenylalanine	phe_DASH_L_c	0.0339155	mol per …	Chang et al. 2011						mmol/gDCW
Proline	pro_DASH_L_c	0.0472395	mol per …	Chang et al. 2011						mmol/gDCW
Serine	ser_DASH_L_c	0.0205916	mol per …	Chang et al. 2011						mmol/gDCW
Threonine	thr_DASH_L_c	0.0823663	mol per …	Chang et al. 2011						mmol/gDCW
Tryptophan	trp_DASH_L_c	0.00121127	mol per …	Chang et al. 2011						mmol/gDCW
Tyrosine	tyr_DASH_L_c	0.00121127	mol per …	Chang et al. 2011						mmol/gDCW
Valine	val_DASH_L_c	0.0593522	mol per …	Chang et al. 2011						mmol/gDCW
dATP	datp_c	0.00217969	mol per …	Chang et al. 2011						mmol/gDCW
dCTP	dctp_c	0.00387501	mol per …	Chang et al. 2011
dGTP	dgtp_c	0.00387501	mol per …	Chang et al. 2011
dTTP	dttp_c	0.00217969	mol per …	Chang et al. 2011
ATP	atp_c	0.0586156	mol per …	Chang et al. 2011
CTP	ctp_c	0.104206	mol per …	Chang et al. 2011
GTP	gtp_c	0.104206	mol per …	Chang et al. 2011
UTP	utp_c	0.0586156	mol per …	Chang et al. 2011
Starch	starch300_h	0.00640793	mol per …	Chang et al. 2011
Mannose	man_c	0.328363	mol per …	Chang et al. 2011
Arabinose	arab_DASH_L_c	0.524141	mol per …	Chang et al. 2011
Galactose	gal_c	0.696996	mol per …	Chang et al. 2011
Monogalactosyldiacylglycerol (1-(9Z,12Z,15Z)-octadecatrienoyl,2-(4Z,7Z,10Z,13Z)-hexadecatetraenoyl, 18:3(9Z,12Z,15Z)/16:4(4Z,7Z,10Z,13Z))	mgdg1839Z12Z15Z1644Z7Z10Z13Z_h	0.0284491	mol per …	Chang et al. 2011
Monogalactosyldiacylglycerol (1-(9Z,12Z,15Z)-octadecatrienoyl,2-(7Z,10Z,13Z)-hexadecatrienoyl, 18:3(9Z,12Z,15Z)/16:3(7Z,10Z,13Z))	mgdg1839Z12Z15Z1637Z10Z13Z_h	0.00324254	mol per …	Chang et al. 2011
Monogalactosyldiacylglycerol (1-(9Z,12Z,15Z)-octadecatrienoyl,2-(4Z,7Z,10Z)-hexadecatrienoyl, 18:3(9Z,12Z,15Z)/16:3(4Z,7Z,10Z))	mgdg1839Z12Z15Z1634Z7Z10Z_h	0.00324254	mol per …	Chang et al. 2011
Monogalactosyldiacylglycerol (1-(9Z,12Z)-octadecadienoyl,2-(4Z,7Z,10Z,13Z)-hexadecatetraenoyl, 18:2(9Z,12Z)/16:4(4Z,7Z,10Z,13Z))	mgdg1829Z12Z1644Z7Z10Z13Z_h	0.00324254	mol per …	Chang et al. 2011
Monogalactosyldiacylglycerol (1-(9Z,12Z)-octadecadienoyl,2-(7Z,10Z,13Z)-hexadecatrienoyl, 18:2(9Z,12Z)/16:3(7Z,10Z,13Z))	mgdg1829Z12Z1637Z10Z13Z_h	0.000404224	mol per …	Chang et al. 2011
Monogalactosyldiacylglycerol (1-(9Z,12Z)-octadecadienoyl,2-(4Z,7Z,10Z)-hexadecatrienoyl, 18:2(9Z,12Z)/16:3(4Z,7Z,10Z))	mgdg1829Z12Z1634Z7Z10Z_h	0.000404224	mol per …	Chang et al. 2011
Monogalactosyldiacylglycerol (1-(9Z,12Z,15Z)-octadecatrienoyl,2-(7Z,10Z)-hexadecadienoyl, 18:3(9Z,12Z,15Z)/16:2(7Z,10Z))	mgdg1839Z12Z15Z1627Z10Z_h	0.00040423	mol per …	Chang et al. 2011
Monogalactosyldiacylglycerol (1-(9Z,12Z)-octadecadienoyl,2-(7Z,10Z)-hexadecadienoyl, 18:2(9Z,12Z)/16:2(7Z,10Z))	mgdg1829Z12Z1627Z10Z_h	0.000403142	mol per …	Chang et al. 2011
Monogalactosyldiacylglycerol (1-(9Z,12Z)-octadecadienoyl,2-(7Z)-hexadecenoyl, 18:2(9Z,12Z)/16:1(7Z))	mgdg1829Z12Z1617Z_h	0.00020103	mol per …	Chang et al. 2011
Monogalactosyldiacylglycerol (1-(9Z,12Z)-octadecadienoyl,2-(9Z)-hexadecenoyl, 18:2(9Z,12Z)/16:1(9Z))	mgdg1829Z12Z1619Z_h	0.00020103	mol per …	Chang et al. 2011
Monogalactosyldiacylglycerol (1-(9Z,12Z,15Z)-octadecatrienoyl,2-hexadecanoyl, 18:3(9Z,12Z,15Z)/16:0)	mgdg1839Z12Z15Z160_h	0.00020103	mol per …	Chang et al. 2011
Monogalactosyldiacylglycerol (1-(9Z,12Z)-octadecadienoyl,2-hexadecanoyl, 18:2(9Z,12Z)/16:0)	mgdg1829Z12Z160_h	0.000200493	mol per …	Chang et al. 2011
Digalactosyldiacylglycerol (1-(9Z,12Z,15Z)-octadecatrienoyl,2-(4Z,7Z,10Z,13Z)-hexadecatetraenoyl, 18:3(9Z,12Z,15Z)/16:4(4Z,7Z,10Z,13Z))	dgdg1839Z12Z15Z1644Z7Z10Z13Z_h	0.000269407	mol per …	Chang et al. 2011
Digalactosyldiacylglycerol (1-(9Z,12Z,15Z)-octadecatrienoyl,2-(7Z,10Z,13Z)-hexadecatrienoyl, 18:3(9Z,12Z,15Z)/16:3(7Z,10Z,13Z))	dgdg1839Z12Z15Z1637Z10Z13Z_h	0.000739223	mol per …	Chang et al. 2011
Digalactosyldiacylglycerol (1-(9Z,12Z,15Z)-octadecatrienoyl,2-(4Z,7Z,10Z)-hexadecatrienoyl, 18:3(9Z,12Z,15Z)/16:3(4Z,7Z,10Z))	dgdg1839Z12Z15Z1634Z7Z10Z_h	0.000739223	mol per …	Chang et al. 2011
Digalactosyldiacylglycerol (1-(9Z,12Z,15Z)-octadecatrienoyl,2-(7Z,10Z)-hexadecadienoyl, 18:3(9Z,12Z,15Z)/16:2(7Z,10Z))	dgdg1839Z12Z15Z1627Z10Z_h	0.000536431	mol per …	Chang et al. 2011
Digalactosyldiacylglycerol (1-(9Z,12Z)-octadecadienoyl,2-(7Z,10Z,13Z)-hexadecatrienoyl, 18:2(9Z,12Z)/16:3(7Z,10Z,13Z))	dgdg1829Z12Z1637Z10Z13Z_h	0.000268213	mol per …	Chang et al. 2011
Digalactosyldiacylglycerol (1-(9Z,12Z)-octadecadienoyl,2-(4Z,7Z,10Z)-hexadecatrienoyl, 18:2(9Z,12Z)/16:3(4Z,7Z,10Z))	dgdg1829Z12Z1634Z7Z10Z_h	0.000268213	mol per …	Chang et al. 2011
Digalactosyldiacylglycerol (1-(9Z,12Z)-octadecadienoyl,2-(7Z,10Z)-hexadecadienoyl, 18:2(9Z,12Z)/16:2(7Z,10Z))	dgdg1829Z12Z1627Z10Z_h	0.000535244	mol per …	Chang et al. 2011
Digalactosyldiacylglycerol (1-(9Z)-octadecenoyl,2-(7Z,10Z,13Z)-hexadecatrienoyl, 18:1(9Z)/16:3(7Z,10Z,13Z))	dgdg1819Z1637Z10Z13Z_h	0.000200717	mol per …	Chang et al. 2011
Digalactosyldiacylglycerol (1-(9Z)-octadecenoyl,2-(4Z,7Z,10Z)-hexadecatrienoyl, 18:1(9Z)/16:3(4Z,7Z,10Z))	dgdg1819Z1634Z7Z10Z_h	0.000200717	mol per …	Chang et al. 2011
Digalactosyldiacylglycerol (1-(9Z)-octadecenoyl,2-(7Z,10Z)-hexadecadienoyl, 18:1(9Z)/16:2(7Z,10Z))	dgdg1819Z1627Z10Z_h	0.000400552	mol per …	Chang et al. 2011
Digalactosyldiacylglycerol (1-(9Z,12Z,15Z)-octadecatrienoyl,2-hexadecanoyl, 18:3(9Z,12Z,15Z)/16:0)	dgdg1839Z12Z15Z160_h	0.00240328	mol per …	Chang et al. 2011
Digalactosyldiacylglycerol (1-(9Z,12Z)-octadecadienoyl,2-(7Z)-hexadecenoyl, 18:2(9Z,12Z)/16:1(7Z))	dgdg1829Z12Z1617Z_h	0.00030041	mol per …	Chang et al. 2011
Digalactosyldiacylglycerol (1-(9Z,12Z)-octadecadienoyl,2-(9Z)-hexadecenoyl, 18:2(9Z,12Z)/16:1(9Z))	dgdg1829Z12Z1619Z_h	0.00030041	mol per …	Chang et al. 2011
Digalactosyldiacylglycerol (1-(9Z,12Z)-octadecadienoyl,2-hexadecanoyl, 18:2(9Z,12Z)/16:0)	dgdg1829Z12Z160_h	0.00333054	mol per …	Chang et al. 2011
Digalactosyldiacylglycerol (1-(9Z)-octadecenoyl,2-(7Z)-hexadecenoyl, 18:1(9Z)/16:1(7Z))	dgdg1819Z1617Z_h	0.000299752	mol per …	Chang et al. 2011
Digalactosyldiacylglycerol (1-(9Z)-octadecenoyl,2-(9Z)-hexadecenoyl, 18:1(9Z)/16:1(9Z))	dgdg1819Z1619Z_h	0.000299752	mol per …	Chang et al. 2011
Digalactosyldiacylglycerol (1-(9Z)-octadecenoyl,2-hexadecanoyl, 18:1(9Z)/16:0)	dgdg1819Z160_h	0.0017281	mol per …	Chang et al. 2011
Diacylglyceryl-N,N,N-trimethylhomoserine (18:3(9Z,12Z,15Z)/18:4(5Z,9Z,12Z,15Z))	dgts1839Z12Z15Z1845Z9Z12Z15Z_c	0.000406767	mol per …	Chang et al. 2011
Diacylglyceryl-N,N,N-trimethylhomoserine (18:3(9Z,12Z,15Z)/18:3(5Z,9Z,12Z))	dgts1839Z12Z15Z1835Z9Z12Z_c	0.00108183	mol per …	Chang et al. 2011
Diacylglyceryl-N,N,N-trimethylhomoserine (18:2(9Z,12Z)/18:4(5Z,9Z,12Z,15Z))	dgts1829Z12Z1845Z9Z12Z15Z_c	7.5126e-05	mol per …	Chang et al. 2011
Diacylglyceryl-N,N,N-trimethylhomoserine (18:2(9Z,12Z)/18:3(5Z,9Z,12Z))	dgts1829Z12Z1835Z9Z12Z_c	0.00161842	mol per …	Chang et al. 2011
Diacylglyceryl-N,N,N-trimethylhomoserine (18:1(9Z)/18:4(5Z,9Z,12Z,15Z))	dgts1819Z1845Z9Z12Z15Z_c	0.000269737	mol per …	Chang et al. 2011
Diacylglyceryl-N,N,N-trimethylhomoserine (18:1(11Z)/18:4(5Z,9Z,12Z,15Z))	dgts18111Z1845Z9Z12Z15Z_c	0.000269737	mol per …	Chang et al. 2011
Diacylglyceryl-N,N,N-trimethylhomoserine (16:0/18:4(5Z,9Z,12Z,15Z))	dgts1601845Z9Z12Z15Z_c	0.00209495	mol per …	Chang et al. 2011
Diacylglyceryl-N,N,N-trimethylhomoserine (18:2(9Z,12Z)/18:2(9Z,12Z))	dgts1829Z12Z1829Z12Z_c	0.00040353	mol per …	Chang et al. 2011
Diacylglyceryl-N,N,N-trimethylhomoserine (18:3(9Z,12Z,15Z)/18:1(9Z))	dgts1839Z12Z15Z1819Z_c	0.000336279	mol per …	Chang et al. 2011
Diacylglyceryl-N,N,N-trimethylhomoserine (18:2(9Z,12Z)/18:1(9Z))	dgts1829Z12Z1819Z_c	7.45306e-05	mol per …	Chang et al. 2011
Diacylglyceryl-N,N,N-trimethylhomoserine (18:3(9Z,12Z,15Z)/18:1(11Z))	dgts1839Z12Z15Z18111Z_c	0.000336279	mol per …	Chang et al. 2011
Diacylglyceryl-N,N,N-trimethylhomoserine (18:2(9Z,12Z)/18:1(11Z))	dgts1829Z12Z18111Z_c	7.45306e-05	mol per …	Chang et al. 2011
Diacylglyceryl-N,N,N-trimethylhomoserine (18:1(9Z)/18:3(5Z,9Z,12Z))	dgts1819Z1835Z9Z12Z_c	0.000403535	mol per …	Chang et al. 2011
Diacylglyceryl-N,N,N-trimethylhomoserine (18:1(11Z)/18:3(5Z,9Z,12Z))	dgts18111Z1835Z9Z12Z_c	0.000403535	mol per …	Chang et al. 2011
Diacylglyceryl-N,N,N-trimethylhomoserine (16:0/18:3(5Z,9Z,12Z))	dgts1601835Z9Z12Z_c	0.00389987	mol per …	Chang et al. 2011
Diacylglyceryl-N,N,N-trimethylhomoserine (18:1(9Z)/18:2(9Z,12Z))	dgts1819Z1829Z12Z_c	0.000201233	mol per …	Chang et al. 2011
Diacylglyceryl-N,N,N-trimethylhomoserine (18:1(11Z)/18:2(9Z,12Z))	dgts18111Z1829Z12Z_c	0.000201233	mol per …	Chang et al. 2011
Diacylglyceryl-N,N,N-trimethylhomoserine (18:1(9Z)/18:1(9Z))	dgts1819Z1819Z_c	7.43346e-05	mol per …	Chang et al. 2011
Diacylglyceryl-N,N,N-trimethylhomoserine (18:1(9Z)/18:1(11Z))	dgts1819Z18111Z_c	7.43346e-05	mol per …	Chang et al. 2011
Diacylglyceryl-N,N,N-trimethylhomoserine (18:1(11Z)/18:1(9Z))	dgts18111Z1819Z_c	7.43346e-05	mol per …	Chang et al. 2011
Diacylglyceryl-N,N,N-trimethylhomoserine (18:1(11Z)/18:1(11Z))	dgts18111Z18111Z_c	7.43346e-05	mol per …	Chang et al. 2011
Diacylglyceryl-N,N,N-trimethylhomoserine (16:0/18:2(9Z,12Z))	dgts1601829Z12Z_c	0.00111119	mol per …	Chang et al. 2011
Diacylglyceryl-N,N,N-trimethylhomoserine (16:0/18:1(9Z))	dgts1601819Z_c	7.6956e-05	mol per …	Chang et al. 2011
Diacylglyceryl-N,N,N-trimethylhomoserine (16:0/18:1(11Z))	dgts16018111Z_c	7.6956e-05	mol per …	Chang et al. 2011
Sulfoquinovosyldiacylglycerol (1-(9Z,12Z,15Z)-octadecatrienoyl,2-hexadecanoyl, 18:3(9Z,12Z,15Z)/16:0)	sqdg1839Z12Z15Z160_h	0.000776961	mol per …	Chang et al. 2011
Sulfoquinovosyldiacylglycerol (1-(9Z,12Z)-octadecadienoyl,2-hexadecanoyl, 18:2(9Z,12Z)/16:0)	sqdg1829Z12Z160_h	0.000726603	mol per …	Chang et al. 2011
Sulfoquinovosyldiacylglycerol (1-(9Z)-octadecenoyl,2-hexadecanoyl, 18:1(9Z)/16:0)	sqdg1819Z160_h	0.000483215	mol per …	Chang et al. 2011
Sulfoquinovosyldiacylglycerol (1-(11Z)-octadecenoyl,2-hexadecanoyl, 18:1(11Z)/16:0)	sqdg18111Z160_h	0.000483215	mol per …	Chang et al. 2011
Sulfoquinovosyldiacylglycerol (dihexadecanoyl, n-C16:0)	sqdg160_h	0.00244536	mol per …	Chang et al. 2011
2'-O-all-cis-5,9,12-octadecatrienoyl-sulfoquinovosyldiacylglycerol (2'-18:3(5,9,12)/18:1(9Z)/16:0)	asqdpa1819Z160_c	0.00118279	mol per …	Chang et al. 2011
2'-O-all-cis-5,9,12-octadecatrienoyl-sulfoquinovosyldiacylglycerol (2'-18:3(5,9,12)/18:1(11Z)/16:0)	asqdpa18111Z160_c	0.00118279	mol per …	Chang et al. 2011
2'-O-all-cis-5,9,12-octadecatrienoyl-sulfoquinovosyldiacylglycerol (2'-18:3(5,9,12)/18:2(9Z,12Z)/16:0)	asqdpa1829Z12Z160_c	0.001185	mol per …	Chang et al. 2011
2'-O-all-cis-5,9,12-octadecatrienoyl-sulfoquinovosyldiacylglycerol (2'-18:3(5,9,12)/18:3(9Z,12Z,15Z)/16:0)	asqdpa1839Z12Z15Z160_c	0.00118722	mol per …	Chang et al. 2011
2'-O-all-cis-5,9,12,15-octadecatetraenoyl-sulfoquinovosyldiacylglycerol (2'-18:4(5,9,12,15)/18:1(9Z)/16:0)	asqdca1819Z160_c	0.001185	mol per …	Chang et al. 2011
2'-O-all-cis-5,9,12,15-octadecatetraenoyl-sulfoquinovosyldiacylglycerol (2'-18:4(5,9,12,15)/18:1(11Z)/16:0)	asqdca18111Z160_c	0.001185	mol per …	Chang et al. 2011
2'-O-all-cis-5,9,12,15-octadecatetraenoyl-sulfoquinovosyldiacylglycerol (2'-18:4(5,9,12,15)/18:2(9Z,12Z)/16:0)	asqdca1829Z12Z160_c	0.00118721	mol per …	Chang et al. 2011
2'-O-all-cis-5,9,12,15-octadecatetraenoyl-sulfoquinovosyldiacylglycerol (2'-18:4(5,9,12,15)/18:3(9Z,12Z,15Z)/16:0)	asqdca1839Z12Z15Z160_c	0.00118944	mol per …	Chang et al. 2011
Phosphatidylglycerol (1-(9Z,12Z,15Z)-octadecatrienoyl,2-(3E)-hexadecenoyl, 18:3(9Z,12Z,15Z)/16:1(3E))	pg1839Z12Z15Z1613E_h	0.00123218	mol per …	Chang et al. 2011
Phosphatidylglycerol (1-(9Z,12Z,15Z)-octadecatrienoyl,2-hexadecanoyl, 18:3(9Z,12Z,15Z)/16:0)	pg1839Z12Z15Z160_h	0.000737304	mol per …	Chang et al. 2011
Phosphatidylglycerol (1-(9Z,12Z)-octadecadienoyl,2-(3E)-hexadecenoyl, 18:2(9Z,12Z)/16:1(3E))	pg1829Z12Z1613E_h	0.00335883	mol per …	Chang et al. 2011
Phosphatidylglycerol (1-(9Z,12Z)-octadecadienoyl,2-hexadecanoyl, 18:2(9Z,12Z)/16:0)	pg1829Z12Z160_h	0.00073531	mol per …	Chang et al. 2011
Phosphatidylglycerol (1-(9Z)-octadecenoyl,2-(3E)-hexadecenoyl, 18:1(9Z)/16:1(3E))	pg1819Z1613E_h	0.000449362	mol per …	Chang et al. 2011
Phosphatidylglycerol (1-(11Z)-octadecenoyl,2-(3E)-hexadecenoyl, 18:1(11Z)/16:1(3E))	pg18111Z1613E_h	0.000449362	mol per …	Chang et al. 2011
Phosphatidylglycerol (1-(9Z)-octadecenoyl,2-hexadecanoyl, 18:1(9Z)/16:0)	pg1819Z160_h	0.000611114	mol per …	Chang et al. 2011
Phosphatidylglycerol (1-(11Z)-octadecenoyl,2-hexadecanoyl, 18:1(11Z)/16:0)	pg18111Z160_h	0.000611114	mol per …	Chang et al. 2011
Phosphatidylethanolamine (18:2(9Z,12Z)/18:3(5Z,9Z,12Z))	pe1829Z12Z1835Z9Z12Z_c	0.000196544	mol per …	Chang et al. 2011
Phosphatidylethanolamine (18:1(9Z)/18:4(5Z,9Z,12Z,15Z))	pe1819Z1845Z9Z12Z15Z_c	3.85379e-06	mol per …	Chang et al. 2011
Phosphatidylethanolamine (18:1(9Z)/18:3(5Z,9Z,12Z))	pe1819Z1835Z9Z12Z_c	9.41615e-05	mol per …	Chang et al. 2011
Phosphatidylethanolamine (18:1(11Z)/18:4(5Z,9Z,12Z,15Z))	pe18111Z1845Z9Z12Z15Z_c	0.000127175	mol per …	Chang et al. 2011
Phosphatidylethanolamine (18:1(11Z)/18:3(5Z,9Z,12Z))	pe18111Z1835Z9Z12Z_c	0.00310733	mol per …	Chang et al. 2011
Phosphatidylethanolamine (18:0/18:4(5Z,9Z,12Z,15Z))	pe1801845Z9Z12Z15Z_c	0.000653357	mol per …	Chang et al. 2011
Phosphatidylethanolamine (18:0/18:3(5Z,9Z,12Z))	pe1801835Z9Z12Z_c	0.00234571	mol per …	Chang et al. 2011
1-Phosphatidyl-D-myo-inositol (1-(11Z)-octadecenoyl,2-hexadecanoyl, 18:1(11Z)/16:0)	pail18111Z160_c	0.00191944	mol per …	Chang et al. 2011
1-Phosphatidyl-D-myo-inositol (1-(9Z)-octadecenoyl,2-hexadecanoyl, 18:1(9Z)/16:0)	pail1819Z160_c	0.000258387	mol per …	Chang et al. 2011
Triacylglycerol (16:0/18:1(11Z)/16:0)	tag16018111Z160_c	0.00132863	mol per …	Chang et al. 2011
Triacylglycerol (16:0/18:1(9Z)/16:0)	tag1601819Z160_c	0.00132863	mol per …	Chang et al. 2011
Triacylglycerol (18:0/18:1(9Z)/16:0)	tag1801819Z160_c	0.00128536	mol per …	Chang et al. 2011
Triacylglycerol (18:1(11Z)/18:1(11Z)/16:0)	tag18111Z18111Z160_c	0.00128838	mol per …	Chang et al. 2011
Triacylglycerol (18:1(11Z)/18:1(9Z)/16:0)	tag18111Z1819Z160_c	0.00128838	mol per …	Chang et al. 2011
Triacylglycerol (18:1(9Z)/18:1(11Z)/16:0)	tag1819Z18111Z160_c	0.00128838	mol per …	Chang et al. 2011
Triacylglycerol (18:1(9Z)/18:1(9Z)/16:0)	tag1819Z1819Z160_c	0.00128838	mol per …	Chang et al. 2011
Triacylglycerol (16:0/18:1(11Z)/18:0)	tag16018111Z180_c	0.00128536	mol per …	Chang et al. 2011
Triacylglycerol (16:0/18:1(9Z)/18:0)	tag1601819Z180_c	0.00128536	mol per …	Chang et al. 2011
Triacylglycerol (18:0/18:1(9Z)/18:0)	tag1801819Z180_c	0.00124483	mol per …	Chang et al. 2011
Triacylglycerol (18:1(11Z)/18:1(11Z)/18:0)	tag18111Z18111Z180_c	0.00124766	mol per …	Chang et al. 2011
Triacylglycerol (18:1(11Z)/18:1(9Z)/18:0)	tag18111Z1819Z180_c	0.00124766	mol per …	Chang et al. 2011
Triacylglycerol (18:1(9Z)/18:1(11Z)/18:0)	tag1819Z18111Z180_c	0.00124766	mol per …	Chang et al. 2011
Triacylglycerol (18:1(9Z)/18:1(9Z)/18:0)	tag1819Z1819Z180_c	0.00124766	mol per …	Chang et al. 2011
Triacylglycerol (16:0/18:1(11Z)/18:1(11Z))	tag16018111Z18111Z_c	0.00128838	mol per …	Chang et al. 2011
Triacylglycerol (16:0/18:1(9Z)/18:1(11Z))	tag1601819Z18111Z_c	0.00128838	mol per …	Chang et al. 2011
Triacylglycerol (18:0/18:1(9Z)/18:1(11Z))	tag1801819Z18111Z_c	0.00124766	mol per …	Chang et al. 2011
Triacylglycerol (18:1(11Z)/18:1(11Z)/18:1(11Z))	tag18111Z18111Z18111Z_c	0.00125051	mol per …	Chang et al. 2011
Triacylglycerol (18:1(11Z)/18:1(9Z)/18:1(11Z))	tag18111Z1819Z18111Z_c	0.00125051	mol per …	Chang et al. 2011
Triacylglycerol (18:1(9Z)/18:1(11Z)/18:1(11Z))	tag1819Z18111Z18111Z_c	0.00125051	mol per …	Chang et al. 2011
Triacylglycerol (18:1(9Z)/18:1(9Z)/18:1(11Z))	tag1819Z1819Z18111Z_c	0.00125051	mol per …	Chang et al. 2011
Triacylglycerol (16:0/18:1(11Z)/18:1(9Z))	tag16018111Z1819Z_c	0.00128838	mol per …	Chang et al. 2011
Triacylglycerol (16:0/18:1(9Z)/18:1(9Z))	tag1601819Z1819Z_c	0.00128838	mol per …	Chang et al. 2011
Triacylglycerol (18:0/18:1(9Z)/18:1(9Z))	tag1801819Z1819Z_c	0.00124766	mol per …	Chang et al. 2011
Triacylglycerol (18:1(11Z)/18:1(11Z)/18:1(9Z))	tag18111Z18111Z1819Z_c	0.00125051	mol per …	Chang et al. 2011
Triacylglycerol (18:1(11Z)/18:1(9Z)/18:1(9Z))	tag18111Z1819Z1819Z_c	0.00125051	mol per …	Chang et al. 2011
Triacylglycerol (18:1(9Z)/18:1(11Z)/18:1(9Z))	tag1819Z18111Z1819Z_c	0.00125051	mol per …	Chang et al. 2011
Triacylglycerol (18:1(9Z)/18:1(9Z)/18:1(9Z))	tag1819Z1819Z1819Z_c	0.00125051	mol per …	Chang et al. 2011
Triacylglycerol (16:0/18:1(11Z)/18:3(5Z,9Z,12Z))	tag16018111Z1835Z9Z12Z_c	0.00129445	mol per …	Chang et al. 2011
Triacylglycerol (16:0/18:1(9Z)/18:3(5Z,9Z,12Z))	tag1601819Z1835Z9Z12Z_c	0.00129445	mol per …	Chang et al. 2011
Triacylglycerol (18:0/18:1(9Z)/18:3(5Z,9Z,12Z))	tag1801819Z1835Z9Z12Z_c	0.00125335	mol per …	Chang et al. 2011
Triacylglycerol (18:1(11Z)/18:1(11Z)/18:3(5Z,9Z,12Z))	tag18111Z18111Z1835Z9Z12Z_c	0.00125622	mol per …	Chang et al. 2011
Triacylglycerol (18:1(11Z)/18:1(9Z)/18:3(5Z,9Z,12Z))	tag18111Z1819Z1835Z9Z12Z_c	0.00125622	mol per …	Chang et al. 2011
Triacylglycerol (18:1(9Z)/18:1(11Z)/18:3(5Z,9Z,12Z))	tag1819Z18111Z1835Z9Z12Z_c	0.00125622	mol per …	Chang et al. 2011
Triacylglycerol (18:1(9Z)/18:1(9Z)/18:3(5Z,9Z,12Z))	tag1819Z1819Z1835Z9Z12Z_c	0.00125622	mol per …	Chang et al. 2011
Triacylglycerol (16:0/18:1(11Z)/18:4(5Z,9Z,12Z,15Z))	tag16018111Z1845Z9Z12Z15Z_c	0.0012975	mol per …	Chang et al. 2011
Triacylglycerol (16:0/18:1(9Z)/18:4(5Z,9Z,12Z,15Z))	tag1601819Z1845Z9Z12Z15Z_c	0.0012975	mol per …	Chang et al. 2011
Triacylglycerol (18:0/18:1(9Z)/18:4(5Z,9Z,12Z,15Z))	tag1801819Z1845Z9Z12Z15Z_c	0.00125621	mol per …	Chang et al. 2011
Triacylglycerol (18:1(11Z)/18:1(11Z)/18:4(5Z,9Z,12Z,15Z))	tag18111Z18111Z1845Z9Z12Z15Z_c	0.0012591	mol per …	Chang et al. 2011
Triacylglycerol (18:1(11Z)/18:1(9Z)/18:4(5Z,9Z,12Z,15Z))	tag18111Z1819Z1845Z9Z12Z15Z_c	0.0012591	mol per …	Chang et al. 2011
Triacylglycerol (18:1(9Z)/18:1(11Z)/18:4(5Z,9Z,12Z,15Z))	tag1819Z18111Z1845Z9Z12Z15Z_c	0.0012591	mol per …	Chang et al. 2011
Triacylglycerol (18:1(9Z)/18:1(9Z)/18:4(5Z,9Z,12Z,15Z))	tag1819Z1819Z1845Z9Z12Z15Z_c	0.0012591	mol per …	Chang et al. 2011
Acetic acid	ac_c	0.0370622	mol per …	Chang et al. 2011
Propionic acid	ppa_c	0.030046	mol per …	Chang et al. 2011
Butyric acid	but_c	0.0252635	mol per …	Chang et al. 2011
Glycerol	glyc_c	0.0120835	mol per …	Chang et al. 2011
Chlorophyll a	chla_u	0.0100836	mol per …	Chang et al. 2011
Chlorophyll b	chlb_u	0.0165469	mol per …	Chang et al. 2011
Retinal (rhodopsin-bound)	rhodopsin_s	1.03784e-06	mol per …	Chang et al. 2011
alpha-Carotene	acaro_h	0.000504182	mol per …	Chang et al. 2011
Antheraxanthin	anxan_u	0.000100836	mol per …	Chang et al. 2011
beta-Carotene	caro_u	0.00141171	mol per …	Chang et al. 2011
Loroxanthin	loroxan_u	0.000655436	mol per …	Chang et al. 2011
Lutein	lut_u	0.00126045	mol per …	Chang et al. 2011
Neoxanthin	neoxan_u	0.0005546	mol per …	Chang et al. 2011
Violaxanthin	vioxan_u	0.000352927	mol per …	Chang et al. 2011
Zeaxanthin	zaxan_u	0.000302509	mol per …	Chang et al. 2011
			mol per …
			mol per …
			mol per …
			mol per …
			mol per …
			mol per …
			mol per …
			mol per …
			mol per …
			mol per …
			mol per …
			mol per …
			mol per …
			mol per …
			mol per …
			mol per …
			mol per …
