# Supplementary material for: BioModTool: from biomass composition data to structured biomass objective functions for genome-scale metabolic models
Source: Bioinform Adv. 2025 Feb 21;5(1):vbaf036. doi: 10.1093/bioadv/vbaf036 (PMC11891441; doi:10.1093/bioadv/vbaf036)
Supplement: vbaf036_Supplementary_Data [file vbaf036_supplementary_data.zip › Supp_File_S4_Biomass_composition_iML1515_beck2018.xlsx.xlsx]

## Sheet: Read_Me
BioModTool
REF ARTICLE
BioModTool (Biomass Modeling Tool), a python package to generate and add biomass objective functions (BOFs) to genome scale metabolic models. This template Excel file must be edited and filled by the user using biomass composition data. Excel file is divided into sheets, each sheet corresponding to a pseudo-reaction to be created (e.g., BIOMASS, DNA, LIPIDS, PC etc.). Each sheet contains two dist…
Instructions:
/!\ Only colored cells must be modified
Step 1. Determine the structure of the BOF and create one sheet per pseudo-reaction to be added in the BOF. One template is available for each level.They should be duplicated and renamed to fit choosen BOF structure.
Step 2. Fill each sheet with appropriate data.
Structure of the sheet must not be modified (white cells are frozen by default).
User must only fill:
	• Pseudo-metabolite IDs (blue cells)
	• Metabolite IDs (green cells), ID must be metabolite ID in model to be modified.
	• Additional informations such as full name metabolite or data Comments/Sources can be indicated (grey cells)
	• Biomass composition unit for tablea 1 must be chosen in D12 drop-down list between "g per …" and "mol per …" (red cells)
	• Coefficients in appropriate unit.

## Sheet: BIOMASS
BIOMASS (level 1) - Instructions
Please fill the sheet according to the following instructions:
1 - Fill metabolite IDS	Table1 : Pseudo-metabolite ID (also used for pseudo-reaction ID). /!\ Add a sheet for each pseudo metabolite. (Sheet name = pseudo-metabolite ID)					Table2: Metabolite ID (for energy and cofacor requirements etc. in Table 2). /!\ Must correspond to a metabolite of choosen model.
	Additional informations can be added. Names will be added to pseudo-metabolites and pseudo-reactions (optionnal). Comments/Source cells are not taken into account by BioModTool.
2 - Indicate data unit	Table 1: Choose appropriate unit (in D12 cell).	Possible units:	g per …	for example g/gDCW, g/cells, mass% …		Table 2: Unit can not be changed (mmol/gDW)
			mol per …	for example mol/gDCW, mol/cells, mol% …
3 - Fill coefficients	Table 1: coefficient value for each pseudo-metabolite (macromolecule/polymer). /!\ Coefficient >= 0					Table 2: coefficient value for each metabolite. /!\ Coefficient < 0 if the metabolite is consumed and >0 if metabolite is produced by the reaction.
BIOMASS (level 1) - Data read by BioModTool
Table 1: Basic level metabolites coefficient >= 0 Coefficients will be converted and normalized by BioModTool. /!\ If no formula in GEM enter you data in mmol/gDW.							Table 2: Intermediate and advanced levels metabolites (optionnal) if consumed: coeff < 0, if produced coeff >0 /!\ Coefficients will be directly used in pseudo-reaction (no conversion).
Metabolite name	Metabolite ID in model	Coefficient	Unit	Comments/Source			Metabolite name	Constant metabolite ID in model	Constant metabolite Coefficient	Constant metabolite Unit	Comments/Source
DNA pseudo-metabolite	DNA	1	g per …	Beck et al., 2018						mmol/gDCW
RNA pseudo-metabolite	RNA	17.2	g per …	Beck et al., 2018						mmol/gDCW
PROTEINS pseudo-metabolite	PROTEINS	35.2	g per …	Beck et al., 2018						mmol/gDCW
LIPIDS pseudo-metabolite	LIPIDS	6.7	g per …	Beck et al., 2018						mmol/gDCW
POLYSACCHARIDES pseudo-metabolite	POLYSACCHARIDES	4.2	g per …	Beck et al., 2018						mmol/gDCW
			g per …							mmol/gDCW
			g per …							mmol/gDCW
			g per …							mmol/gDCW
			g per …							mmol/gDCW
			g per …							mmol/gDCW
			g per …							mmol/gDCW
			g per …							mmol/gDCW
			g per …							mmol/gDCW
			g per …							mmol/gDCW
			g per …							mmol/gDCW
			g per …							mmol/gDCW
			g per …							mmol/gDCW
			g per …							mmol/gDCW
			g per …							mmol/gDCW
			g per …							mmol/gDCW
			g per …							mmol/gDCW
			g per …
			g per …
			g per …
			g per …
			g per …
			g per …
			g per …
			g per …
			g per …
			g per …
			g per …
			g per …
			g per …
			g per …
			g per …
			g per …
			g per …
			g per …
			g per …
			g per …
			g per …
			g per …
			g per …
			g per …
			g per …
			g per …
			g per …
			g per …

## Sheet: DNA
DNA (level 2) - Instructions
Please fill the sheet according to the following instructions:
1 - Fill metabolite IDS	Tables 1 & 2: Metabolite IDs. /!\ Must correspond to a metabolite of choosen model.
	Additional informations can be added. Names will be added to pseudo-metabolites and pseudo-reactions (optionnal). Comments/Source cells are not taken into account by BioModTool.
2 - Indicate data unit	Table 1: Choose appropriate unit (in D12 cell).	Possible units:	g per …	for example g/gDCW, g/cells, mass% …		Table 2: Unit can not be changed (mol/mol macromolecule)
			mol per …	for example mol/gDCW, mol/cells, mol% …
3 - Fill coefficients	Table 1: coefficient value for each pseudo-metabolite (macromolecule/polymer). /!\ Coefficient >= 0					Table 2: coefficient value for each metabolite. /!\ Coefficient < 0 if the metabolite is consumed and >0 if metabolite is produced by the reaction.
DNA (level 2) - Data read by BioModTool
Table 1: Basic level metabolites coefficient >= 0 Coefficients will be converted and normalized by BioModTool.							Table 2: Intermediate and advanced levels metabolites (optionnal) if consumed: coeff < 0, if produced coeff >0 /!\ Coefficients will be directly used in pseudo-reaction (no conversion).
Metabolite name	Metabolite ID in model	Coefficient	Unit	Comments/Source			Metabolite name	Constant metabolite ID in model	Constant metabolite Coefficient	Constant metabolite Unit	Comments/Source
dATP	datp_c	24.6	mol per …	Beck et al., 2018			Diphosphate	ppi_c	1	mol/mol macromolecule	Beck et al., 2018
dCTP	dctp_c	25.4	mol per …	Beck et al., 2018						mol/mol macromolecule
dGTP	dgtp_c	25.4	mol per …	Beck et al., 2018						mol/mol macromolecule
dTTP	dttp_c	24.6	mol per …	Beck et al., 2018						mol/mol macromolecule
			mol per …							mol/mol macromolecule
			mol per …							mol/mol macromolecule
			mol per …							mol/mol macromolecule
			mol per …							mol/mol macromolecule
			mol per …							mol/mol macromolecule
			mol per …							mol/mol macromolecule
			mol per …							mol/mol macromolecule
			mol per …							mol/mol macromolecule
			mol per …							mol/mol macromolecule
			mol per …							mol/mol macromolecule
			mol per …							mol/mol macromolecule
			mol per …							mol/mol macromolecule
			mol per …							mol/mol macromolecule
			mol per …							mol/mol macromolecule
			mol per …							mol/mol macromolecule
			mol per …							mol/mol macromolecule
			mol per …							mol/mol macromolecule
			mol per …
			mol per …
			mol per …
			mol per …
			mol per …
			mol per …
			mol per …
			mol per …
			mol per …
			mol per …
			mol per …
			mol per …
			mol per …
			mol per …
			mol per …
			mol per …
			mol per …
			mol per …
			mol per …
			mol per …
			mol per …
			mol per …
			mol per …
			mol per …
			mol per …
			mol per …
			mol per …
			mol per …

## Sheet: RNA
RNA (level 2) - Instructions
Please fill the sheet according to the following instructions:
1 - Fill metabolite IDS	Tables 1 & 2: Metabolite IDs. /!\ Must correspond to a metabolite of choosen model.
	Additional informations can be added. Names will be added to pseudo-metabolites and pseudo-reactions (optionnal). Comments/Source cells are not taken into account by BioModTool.
2 - Indicate data unit	Table 1: Choose appropriate unit (in D12 cell).	Possible units:	g per …	for example g/gDCW, g/cells, mass% …		Table 2: Unit can not be changed (mol/mol macromolecule)
			mol per …	for example mol/gDCW, mol/cells, mol% …
3 - Fill coefficients	Table 1: coefficient value for each pseudo-metabolite (macromolecule/polymer). /!\ Coefficient >= 0					Table 2: coefficient value for each metabolite. /!\ Coefficient < 0 if the metabolite is consumed and >0 if metabolite is produced by the reaction.
RNA (level 2) - Data read by BioModTool
Table 1: Basic level metabolites coefficient >= 0 Coefficients will be converted and normalized by BioModTool.							Table 2: Intermediate and advanced levels metabolites (optionnal) if consumed: coeff < 0, if produced coeff >0 /!\ Coefficients will be directly used in pseudo-reaction (no conversion).
Metabolite name	Metabolite ID in model	Coefficient	Unit	Comments/Source			Metabolite name	Constant metabolite ID in model	Constant metabolite Coefficient	Constant metabolite Unit	Comments/Source
ATP	atp_c	2.02622	mol per …	Beck et al., 2018			Diphosphate	ppi_c	1	mol/mol macromolecule	Beck et al., 2018
CTP	ctp_c	3.15234	mol per …	Beck et al., 2018						mol/mol macromolecule
GTP	gtp_c	2.25132	mol per …	Beck et al., 2018						mol/mol macromolecule
UTP	utp_c	2.57013	mol per …	Beck et al., 2018						mol/mol macromolecule
			mol per …							mol/mol macromolecule
			mol per …							mol/mol macromolecule
			mol per …							mol/mol macromolecule
			mol per …							mol/mol macromolecule
			mol per …							mol/mol macromolecule
			mol per …							mol/mol macromolecule
			mol per …							mol/mol macromolecule
			mol per …							mol/mol macromolecule
			mol per …							mol/mol macromolecule
			mol per …							mol/mol macromolecule
			mol per …							mol/mol macromolecule
			mol per …							mol/mol macromolecule
			mol per …							mol/mol macromolecule
			mol per …							mol/mol macromolecule
			mol per …							mol/mol macromolecule
			mol per …							mol/mol macromolecule
			mol per …							mol/mol macromolecule
			mol per …
			mol per …
			mol per …
			mol per …
			mol per …
			mol per …
			mol per …
			mol per …
			mol per …
			mol per …
			mol per …
			mol per …
			mol per …
			mol per …
			mol per …
			mol per …
			mol per …
			mol per …
			mol per …
			mol per …
			mol per …
			mol per …
			mol per …
			mol per …
			mol per …
			mol per …
			mol per …
			mol per …

## Sheet: PROTEINS
PROTEINS (level 2) - Instructions
Please fill the sheet according to the following instructions:
1 - Fill metabolite IDS	Tables 1 & 2: Metabolite IDs. /!\ Must correspond to a metabolite of choosen model.
	Additional informations can be added. Names will be added to pseudo-metabolites and pseudo-reactions (optionnal). Comments/Source cells are not taken into account by BioModTool.
2 - Indicate data unit	Table 1: Choose appropriate unit (in D12 cell).	Possible units:	g per …	for example g/gDCW, g/cells, mass% …		Table 2: Unit can not be changed (mol/mol macromolecule)
			mol per …	for example mol/gDCW, mol/cells, mol% …
3 - Fill coefficients	Table 1: coefficient value for each pseudo-metabolite (macromolecule/polymer). /!\ Coefficient >= 0					Table 2: coefficient value for each metabolite. /!\ Coefficient < 0 if the metabolite is consumed and >0 if metabolite is produced by the reaction.
PROTEINS (level 2) - Data read by BioModTool
Table 1: Basic level metabolites coefficient >= 0 Coefficients will be converted and normalized by BioModTool.							Table 2: Intermediate and advanced levels metabolites (optionnal) if consumed: coeff < 0, if produced coeff >0 /!\ Coefficients will be directly used in pseudo-reaction (no conversion).
Metabolite name	Metabolite ID in model	Coefficient	Unit	Comments/Source			Metabolite name	Constant metabolite ID in model	Constant metabolite Coefficient	Constant metabolite Unit	Comments/Source
Alanine	ala__L_c	10.1	mol per …	Beck et al., 2018			ATP	atp_c	-1	mol/mol macromolecule	Beck et al., 2018
Cysteine	cys__L_c	1.2	mol per …	Beck et al., 2018			GTP	gtp_c	-1.98	mol/mol macromolecule	Beck et al., 2018
Aspartate	asp__L_c	5.38333	mol per …	Beck et al., 2018			H2O	h2o_c	-1.978	mol/mol macromolecule	Beck et al., 2018
Glutamate	glu__L_c	6.88039	mol per …	Beck et al., 2018			AMP	amp_c	1	mol/mol macromolecule	Beck et al., 2018
Phenylalanine	phe__L_c	3.9	mol per …	Beck et al., 2018			diphosphate	ppi_c	1	mol/mol macromolecule	Beck et al., 2018
Glycine	gly_c	10.9	mol per …	Beck et al., 2018			GDP	gdp_c	1.98	mol/mol macromolecule	Beck et al., 2018
Histidine	his__L_c	1.6	mol per …	Beck et al., 2018			phosphate	pi_c	1.98	mol/mol macromolecule	Beck et al., 2018
Isoleucine	ile__L_c	4.8	mol per …	Beck et al., 2018			H+	h_c	2.98	mol/mol macromolecule	Beck et al., 2018
Lysine	lys__L_c	5.8	mol per …	Beck et al., 2018						mol/mol macromolecule
Leucine	leu__L_c	7.2	mol per …	Beck et al., 2018						mol/mol macromolecule
Methionine	met__L_c	2.8	mol per …	Beck et al., 2018						mol/mol macromolecule
Asparagine	asn__L_c	4.11667	mol per …	Beck et al., 2018						mol/mol macromolecule
Proline	pro__L_c	4	mol per …	Beck et al., 2018						mol/mol macromolecule
Glutamine	gln__L_c	5.21961	mol per …	Beck et al., 2018						mol/mol macromolecule
Arginine	arg__L_c	5	mol per …	Beck et al., 2018						mol/mol macromolecule
Serine	ser__L_c	4.9	mol per …	Beck et al., 2018						mol/mol macromolecule
Threonine	thr__L_c	5.3	mol per …	Beck et al., 2018						mol/mol macromolecule
Valine	val__L_c	6.8	mol per …	Beck et al., 2018						mol/mol macromolecule
Tryptophan	trp__L_c	1.5	mol per …	Beck et al., 2018						mol/mol macromolecule
Tyrosine	tyr__L_c	2.8	mol per …	Beck et al., 2018						mol/mol macromolecule
			mol per …							mol/mol macromolecule
			mol per …
			mol per …
			mol per …
			mol per …
			mol per …
			mol per …
			mol per …
			mol per …
			mol per …
			mol per …
			mol per …
			mol per …
			mol per …
			mol per …
			mol per …
			mol per …
			mol per …
			mol per …
			mol per …
			mol per …
			mol per …
			mol per …
			mol per …
			mol per …
			mol per …
			mol per …
			mol per …
			mol per …

## Sheet: POLYSACCHARIDES
POLYSACCHARIDES (level 2) - Instructions
Please fill the sheet according to the following instructions:
1 - Fill metabolite IDS	Tables 1 & 2: Metabolite IDs. /!\ Must correspond to a metabolite of choosen model.
	Additional informations can be added. Names will be added to pseudo-metabolites and pseudo-reactions (optionnal). Comments/Source cells are not taken into account by BioModTool.
2 - Indicate data unit	Table 1: Choose appropriate unit (in D12 cell).	Possible units:	g per …	for example g/gDCW, g/cells, mass% …		Table 2: Unit can not be changed (mol/mol macromolecule)
			mol per …	for example mol/gDCW, mol/cells, mol% …
3 - Fill coefficients	Table 1: coefficient value for each pseudo-metabolite (macromolecule/polymer). /!\ Coefficient >= 0					Table 2: coefficient value for each metabolite. /!\ Coefficient < 0 if the metabolite is consumed and >0 if metabolite is produced by the reaction.
POLYSSACCHARIDES (level 2) - Data read by BioModTool
Table 1: Basic level metabolites coefficient >= 0 Coefficients will be converted and normalized by BioModTool.							Table 2: Intermediate and advanced levels metabolites (optionnal) if consumed: coeff < 0, if produced coeff >0 /!\ Coefficients will be directly used in pseudo-reaction (no conversion).
Metabolite name	Metabolite ID in model	Coefficient	Unit	Comments/Source			Metabolite name	Constant metabolite ID in model	Constant metabolite Coefficient	Constant metabolite Unit	Comments/Source
Glucose-1-phosphate	g1p_c	1	mol per …	Beck et al., 2018			ATP	atp_c	-1	mol/mol macromolecule	Beck et al., 2018
			mol per …				ADP	adp_c	1	mol/mol macromolecule	Beck et al., 2018
			mol per …				diphosphate	ppi_c	1	mol/mol macromolecule	Beck et al., 2018
			mol per …							mol/mol macromolecule
			mol per …							mol/mol macromolecule
			mol per …							mol/mol macromolecule
			mol per …							mol/mol macromolecule
			mol per …							mol/mol macromolecule
			mol per …							mol/mol macromolecule
			mol per …							mol/mol macromolecule
			mol per …							mol/mol macromolecule
			mol per …							mol/mol macromolecule
			mol per …							mol/mol macromolecule
			mol per …							mol/mol macromolecule
			mol per …							mol/mol macromolecule
			mol per …							mol/mol macromolecule
			mol per …							mol/mol macromolecule
			mol per …							mol/mol macromolecule
			mol per …							mol/mol macromolecule
			mol per …							mol/mol macromolecule
			mol per …							mol/mol macromolecule
			mol per …
			mol per …
			mol per …
			mol per …
			mol per …
			mol per …
			mol per …
			mol per …
			mol per …
			mol per …
			mol per …
			mol per …
			mol per …
			mol per …
			mol per …
			mol per …
			mol per …
			mol per …
			mol per …
			mol per …
			mol per …
			mol per …
			mol per …
			mol per …
			mol per …
			mol per …
			mol per …
			mol per …

## Sheet: LIPIDS
LIPIDS (level 2 lipids) - Instructions
Please fill the sheet according to the following instructions:
1 - Fill metabolite IDS	Table1 : Pseudo-metabolite ID (also used for pseudo-reaction ID). /!\ Add a sheet for each pseudo metabolite. (Sheet name = pseudo-metabolite ID)					Table2: Metabolite ID (for energy and cofacor requirements etc. in Table 2). /!\ Must correspond to a metabolite of choosen model.
	Additional informations can be added. Names will be added to pseudo-metabolites and pseudo-reactions (optionnal). Comments/Source cells are not taken into account by BioModTool.
2 - Indicate data unit	Table 1: Choose appropriate unit (in D12 cell).	Possible units:	g per …	for example g/gDCW, g/cells, mass% …		Table 2: Unit can not be changed (mol/mol lipids).
			mol per …	for example mol/gDCW, mol/cells, mol% …
3 - Fill coefficients	Table 1: coefficient value for each pseudo-metabolite (macromolecule/polymer). /!\ Coefficient >= 0					Table 2: coefficient value for each metabolite. /!\ Coefficient < 0 if the metabolite is consumed and >0 if metabolite is produced by the reaction.
LIPIDS (level 2 lipids) - Data read by BioModTool
Table 1: Basic level metabolites coefficient >= 0 Coefficients will be converted and normalized by BioModTool.							Table 2: Intermediate and advanced levels metabolites (optionnal) if consumed: coeff < 0, if produced coeff >0 /!\ Coefficients will be directly used in pseudo-reaction (no conversion).
Metabolite name	Metabolite ID in model	Coefficient	Unit	Comments/Source			Metabolite name	Constant metabolite ID in model	Constant metabolite Coefficient	Constant metabolite Unit	Comments/Source
Phosphatidylethanolamine	PE	75	mol per …	Beck et al., 2018						mol/mol lipids
Phosphatidylglycerol	PG	18	mol per …	Beck et al., 2018						mol/mol lipids
Cardiolipin	CLPN	5	mol per …	Beck et al., 2018						mol/mol lipids
			mol per …							mol/mol lipids
			mol per …							mol/mol lipids
			mol per …							mol/mol lipids
			mol per …							mol/mol lipids
			mol per …							mol/mol lipids
			mol per …							mol/mol lipids
			mol per …							mol/mol lipids
			mol per …							mol/mol lipids
			mol per …							mol/mol lipids
			mol per …							mol/mol lipids
			mol per …							mol/mol lipids
			mol per …							mol/mol lipids
			mol per …							mol/mol lipids
			mol per …							mol/mol lipids
			mol per …							mol/mol lipids
			mol per …							mol/mol lipids
			mol per …							mol/mol lipids
			mol per …							mol/mol lipids
			mol per …
			mol per …
			mol per …
			mol per …
			mol per …
			mol per …
			mol per …
			mol per …
			mol per …
			mol per …
			mol per …
			mol per …
			mol per …
			mol per …
			mol per …
			mol per …
			mol per …
			mol per …
			mol per …
			mol per …
			mol per …
			mol per …
			mol per …
			mol per …
			mol per …
			mol per …
			mol per …
			mol per …

## Sheet: PE
PE (level 3) - Instructions
Please fill the sheet according to the following instructions:
1 - Fill metabolite IDS	Tables 1 & 2: Metabolite IDs. /!\ Must correspond to a metabolite of choosen model.
	Additional informations can be added. Names will be added to pseudo-metabolites and pseudo-reactions (optionnal). Comments/Source cells are not taken into account by BioModTool.
2 - Indicate data unit	Table 1: Choose appropriate unit (in D12 cell).	Possible units:	g per …	for example g/gDCW, g/cells, mass% …		Table 2: Unit can not be changed (mol/mol class).
			mol per …	for example mol/gDCW, mol/cells, mol% …
3 - Fill coefficients	Table 1: coefficient value for each pseudo-metabolite (macromolecule/polymer). /!\ Coefficient >= 0					Table 2: coefficient value for each metabolite. /!\ Coefficient < 0 if the metabolite is consumed and >0 if metabolite is produced by the reaction.
PE (level 3) - Data read by BioModTool
Table 1: Basic level metabolites coefficient >= 0 Coefficients will be converted and normalized by BioModTool.							Table 2: Intermediate and advanced levels metabolites (optionnal) if consumed: coeff < 0, if produced coeff >0 /!\ Coefficients will be directly used in pseudo-reaction (no conversion).
Metabolite name	Metabolite ID in model	Coefficient	Unit	Comments/Source			Metabolite name	Constant metabolite ID in model	Constant metabolite Coefficient	Constant metabolite Unit	Comments/Source
PE 18:0	pe180_p	25	mol per …	Beck et al., 2018 (Fatty acid percentage)						mol/mol class
PE 16:0	pe160_p	43	mol per …	Beck et al., 2018 (Fatty acid percentage)						mol/mol class
PE 16:1	pe161_p	33	mol per …	Beck et al., 2018 (Fatty acid percentage)						mol/mol class
			mol per …							mol/mol class
			mol per …							mol/mol class
			mol per …							mol/mol class
			mol per …							mol/mol class
			mol per …							mol/mol class
			mol per …							mol/mol class
			mol per …							mol/mol class
			mol per …							mol/mol class
			mol per …							mol/mol class
			mol per …							mol/mol class
			mol per …							mol/mol class
			mol per …							mol/mol class
			mol per …							mol/mol class
			mol per …							mol/mol class
			mol per …							mol/mol class
			mol per …							mol/mol class
			mol per …							mol/mol class
			mol per …							mol/mol class
			mol per …
			mol per …
			mol per …
			mol per …
			mol per …
			mol per …
			mol per …
			mol per …
			mol per …
			mol per …
			mol per …
			mol per …
			mol per …
			mol per …
			mol per …
			mol per …
			mol per …
			mol per …
			mol per …
			mol per …
			mol per …
			mol per …
			mol per …
			mol per …
			mol per …
			mol per …
			mol per …
			mol per …

## Sheet: PG
PG (level 3) - Instructions
Please fill the sheet according to the following instructions:
1 - Fill metabolite IDS	Tables 1 & 2: Metabolite IDs. /!\ Must correspond to a metabolite of choosen model.
	Additional informations can be added. Names will be added to pseudo-metabolites and pseudo-reactions (optionnal). Comments/Source cells are not taken into account by BioModTool.
2 - Indicate data unit	Table 1: Choose appropriate unit (in D12 cell).	Possible units:	g per …	for example g/gDCW, g/cells, mass% …		Table 2: Unit can not be changed (mol/mol class).
			mol per …	for example mol/gDCW, mol/cells, mol% …
3 - Fill coefficients	Table 1: coefficient value for each pseudo-metabolite (macromolecule/polymer). /!\ Coefficient >= 0					Table 2: coefficient value for each metabolite. /!\ Coefficient < 0 if the metabolite is consumed and >0 if metabolite is produced by the reaction.
PG (level 3) - Data read by BioModTool
Table 1: Basic level metabolites coefficient >= 0 Coefficients will be converted and normalized by BioModTool.							Table 2: Intermediate and advanced levels metabolites (optionnal) if consumed: coeff < 0, if produced coeff >0 /!\ Coefficients will be directly used in pseudo-reaction (no conversion).
Metabolite name	Metabolite ID in model	Coefficient	Unit	Comments/Source			Metabolite name	Constant metabolite ID in model	Constant metabolite Coefficient	Constant metabolite Unit	Comments/Source
PG 18:0	pg180_p	25	mol per …	Beck et al., 2018 (Fatty acid percentage)						mol/mol class
PG 16:0	pg160_p	43	mol per …	Beck et al., 2018 (Fatty acid percentage)						mol/mol class
PG 16:1	pg161_p	33	mol per …	Beck et al., 2018 (Fatty acid percentage)						mol/mol class
			mol per …							mol/mol class
			mol per …							mol/mol class
			mol per …							mol/mol class
			mol per …							mol/mol class
			mol per …							mol/mol class
			mol per …							mol/mol class
			mol per …							mol/mol class
			mol per …							mol/mol class
			mol per …							mol/mol class
			mol per …							mol/mol class
			mol per …							mol/mol class
			mol per …							mol/mol class
			mol per …							mol/mol class
			mol per …							mol/mol class
			mol per …							mol/mol class
			mol per …							mol/mol class
			mol per …							mol/mol class
			mol per …							mol/mol class
			mol per …
			mol per …
			mol per …
			mol per …
			mol per …
			mol per …
			mol per …
			mol per …
			mol per …
			mol per …
			mol per …
			mol per …
			mol per …
			mol per …
			mol per …
			mol per …
			mol per …
			mol per …
			mol per …
			mol per …
			mol per …
			mol per …
			mol per …
			mol per …
			mol per …
			mol per …
			mol per …
			mol per …

## Sheet: CLPN
CLPN (level 3) - Instructions
Please fill the sheet according to the following instructions:
1 - Fill metabolite IDS	Tables 1 & 2: Metabolite IDs. /!\ Must correspond to a metabolite of choosen model.
	Additional informations can be added. Names will be added to pseudo-metabolites and pseudo-reactions (optionnal). Comments/Source cells are not taken into account by BioModTool.
2 - Indicate data unit	Table 1: Choose appropriate unit (in D12 cell).	Possible units:	g per …	for example g/gDCW, g/cells, mass% …		Table 2: Unit can not be changed (mol/mol class).
			mol per …	for example mol/gDCW, mol/cells, mol% …
3 - Fill coefficients	Table 1: coefficient value for each pseudo-metabolite (macromolecule/polymer). /!\ Coefficient >= 0					Table 2: coefficient value for each metabolite. /!\ Coefficient < 0 if the metabolite is consumed and >0 if metabolite is produced by the reaction.
CLPN (level 3) - Data read by BioModTool
Table 1: Basic level metabolites coefficient >= 0 Coefficients will be converted and normalized by BioModTool.							Table 2: Intermediate and advanced levels metabolites (optionnal) if consumed: coeff < 0, if produced coeff >0 /!\ Coefficients will be directly used in pseudo-reaction (no conversion).
Metabolite name	Metabolite ID in model	Coefficient	Unit	Comments/Source			Metabolite name	Constant metabolite ID in model	Constant metabolite Coefficient	Constant metabolite Unit	Comments/Source
CLPN 18:0	clpn180_p	25	mol per …	Beck et al., 2018 (Fatty acid percentage)						mol/mol class
CLPN 16:0	clpn160_p	43	mol per …	Beck et al., 2018 (Fatty acid percentage)						mol/mol class
CLPN 16:1	clpn161_p	33	mol per …	Beck et al., 2018 (Fatty acid percentage)						mol/mol class
			mol per …							mol/mol class
			mol per …							mol/mol class
			mol per …							mol/mol class
			mol per …							mol/mol class
			mol per …							mol/mol class
			mol per …							mol/mol class
			mol per …							mol/mol class
			mol per …							mol/mol class
			mol per …							mol/mol class
			mol per …							mol/mol class
			mol per …							mol/mol class
			mol per …							mol/mol class
			mol per …							mol/mol class
			mol per …							mol/mol class
			mol per …							mol/mol class
			mol per …							mol/mol class
			mol per …							mol/mol class
			mol per …							mol/mol class
			mol per …
			mol per …
			mol per …
			mol per …
			mol per …
			mol per …
			mol per …
			mol per …
			mol per …
			mol per …
			mol per …
			mol per …
			mol per …
			mol per …
			mol per …
			mol per …
			mol per …
			mol per …
			mol per …
			mol per …
			mol per …
			mol per …
			mol per …
			mol per …
			mol per …
			mol per …
			mol per …
			mol per …
